# Supplementary material for: Funding source and primary outcome changes in clinical trials registered on ClinicalTrials.gov are associated with the reporting of a statistically significant primary outcome: a cross-sectional study
Source: F1000Res. 2015 Apr 24;4:80. Originally published 2015 Mar 26. [Version 2] doi: 10.12688/f1000research.6312.2 (PMC4431380; doi:10.12688/f1000research.6312.2)
Supplement: Dataset of funding source, primary outcome changes and statistical significance of clinical trials registered on ClinicalTrials.org — All clinical studies classified as ‘interventional studies’ registered with ClinicalTrials.gov as of 20 th November 2014 are shown. Probable funding source was derived using the algorithm previously described 3. A statistically significant primary outcome was defined as a trial having a P value less than 0.05. 1=yes; 0=no; blank=no info in all columns except “studyphase” and “sponsortype (0=public; 1=industry; 2=mixed). pom: primary outcome measure; sig: significance. [file f1000research-4-6895-s0000.tgz]

Archive with 1 entries (1 files):
- 8e6a8df8-6432-4342-ac96-356a09e7f53d_Funding_source_and_primary_outcome_data.csv
