# Supplementary material for: Funding source and primary outcome changes in clinical trials registered on ClinicalTrials.gov are associated with the reporting of a statistically significant primary outcome: a cross-sectional study
Source: F1000Res. 2015 Apr 24;4:80. Originally published 2015 Mar 26. [Version 2] doi: 10.12688/f1000research.6312.2 (PMC4431380; doi:10.12688/f1000research.6312.2)
Supplement: Dataset of funding source, primary outcome changes and statistical significance of clinical trials registered on ClinicalTrials.org — All clinical studies classified as ‘interventional studies’ registered with ClinicalTrials.gov as of 20 th November 2014 are shown. Probable funding source was derived using the algorithm previously described 3. A statistically significant primary outcome was defined as a trial having a P value less than 0.05. 1=yes; 0=no; blank=no info in all columns except “studyphase” and “sponsortype (0=public; 1=industry; 2=mixed). pom: primary outcome measure; sig: significance. [file f1000research-4-6895-s0000.tgz › 8e6a8df8-6432-4342-ac96-356a09e7f53d_Funding_source_and_primary_outcome_data.csv]

studyid	studyphase	hasdatacommittee	firstreceived	sponsortype	primaryoutcomemeasuresredefined	changedafterstudystart	changedafterprimarycompletion	changedaftercompletion	pubmedrefs	clingovrefs	had_results	delta_pom	sigprimary	sigsecondary	pomnumberchange	pomaftercompletion
NCT00000371	3		1999	0	1	1	1	1	0	1	1	0	0	0	0	0
NCT00000479	3	1	1999	0	1	1	1	1	1	1	1	0	0	0	0	0
NCT00000575	3	1	1999	1	1	1	1	1	1	1	1	0	0	0	0	0
NCT00000620	3	1	1999	0	1	1	1	1	1	1	1	0	0	1	0	0
NCT00001151	2	0	1999	0	1	1	1	1	0	1	1	0	0	0	0	0
NCT00001213	2	0	1999	0	1	1	1	1	0	1	1	0	0	0	0	0
NCT00001566	2	0	1999	0	1	1	1	1	0	1	1	0	0	0	0	0
NCT00001586	2	0	1999	0	1	1	1	1	0	1	1	0	0	0	0	0
NCT00001656	4	0	1999	0	1	1	1	1	0	1	1	0	1	0	0	0
NCT00001703	2	0	1999	0	1	1	1	1	0	1	1	0	0	0	0	0
NCT00001723	2	1	1999	1	1	1	1	1	0	1	1	0	1	0	0	0
NCT00001832	2	1	1999	0	1	1	1	1	1	1	1	0	0	0	0	0
NCT00001941	1	0	2000	0	1	1	1	1	0	1	1	0	0	0	0	0
NCT00001959	2	0	2000	0	1	1	1	1	0	1	1	0	1	0	0	0
NCT00001984	2	1	2000	0	1	1	1	1	0	1	1	0	0	0	0	0
NCT00002975	2	1	1999	0	1	1	1	1	0	0	1	0	0	0	0	0
NCT00003377	1	1	1999	0	1	1	1	1	0	1	1	0	0	0	0	0
NCT00003590	2	0	1999	0	1	1	1	1	0	0	1	0	0	0	0	0
NCT00003659	2		1999	0	1	1	1	1	0	0	1	0	0	0	0	0
NCT00003782	3	1	1999	0	1	1	1	0	1	1	1	0	0	0	0	0
NCT00003869	3		1999	0	1	1	1	1	0	0	1	0	0	1	0	0
NCT00003896	2	0	1999	0	1	1	1	1	0	1	1	0	0	0	0	0
NCT00003907	2	0	1999	0	1	1	1	1	0	0	1	0	0	0	0	0
NCT00003910	2	0	1999	0	1	1	1	1	0	0	1	0	0	0	0	0
NCT00004143	2	1	1999	2	1	1	1	1	0	0	1	0	0	0	0	0
NCT00004500	3	1	1999	2	1	1	1	1	0	0	1	0	0	0	0	0
NCT00004547	2	0	2000	0	1	1	1	1	0	1	1	0	0	0	0	0
NCT00004562	3	1	2000	0	1	1	1	1	1	1	1	0	0	0	0	0
NCT00004635	3	0	2000	0	1	1	1	1	0	1	1	0	0	0	0	0
NCT00004859	3	1	2000	0	1	1	1	1	0	1	1	0	0	0	0	0
NCT00004888	2		2000	0	1	1	1	1	0	0	1	0	0	0	0	0
NCT00004978	3	1	2000	1	1	1	1	1	1	1	1	0	0	1	0	0
NCT00004980	2	1	2000	0	1	1	1	1	0	1	1	0	1	1	0	0
NCT00005669	2	1	2000	1	1	1	1	0	1	1	1	0	0	0	0	0
NCT00005908	2	0	2000	0	1	1	1	1	0	1	1	0	0	0	0	0
NCT00005937	2	1	2000	2	1	1	1	1	0	1	1	0	0	0	0	0
NCT00005947	3		2000	0	1	1	1	1	1	1	1	0	0	1	0	0
NCT00006151		0	2000	1	1	1	1	1	0	1	1	0	0	0	0	0
NCT00006156			2000	0	1	1	1	1	0	1	1	0	0	0	0	0
NCT00006164	3	1	2000	1	1	1	1	0	1	1	1	0	0	0	0	0
NCT00006170	4	0	2000	0	1	1	1	1	1	1	1	0	1	0	0	0
NCT00006178	2		2000	0	1	1	1	1	0	1	1	0	0	0	0	0
NCT00006184	2	0	2000	0	1	1	1	0	0	1	1	0	0	0	0	0
NCT00006237	3	1	2000	0	1	1	1	1	0	0	1	0	1	0	0	0
NCT00006305	3	1	2000	0	1	1	1	1	1	1	1	0	0	0	0	0
NCT00006389	2		2000	0	1	1	1	1	0	0	1	0	0	0	0	0
NCT00006409	2	1	2000	0	1	1	1	1	1	1	1	0	0	0	0	0
NCT00006478	2		2000	0	1	1	1	1	0	0	1	0	0	0	0	0
NCT00007644	3	1	2000	0	1	1	1	1	1	1	1	0	0	0	0	0
NCT00008138	2	0	2001	0	1	1	1	1	0	1	1	0	0	0	0	0
NCT00010257	2	0	2001	0	1	1	1	1	0	1	1	0	0	0	0	0
NCT00010439	2	1	2001	1	1	1	1	1	0	0	1	0	0	0	0	0
NCT00010803	3	1	2001	0	1	1	1	0	1	1	1	0	0	0	0	0
NCT00013611	3	1	2001	0	1	1	1	1	1	1	1	0	0	0	0	0
NCT00014911	2		2001	0	1	1	1	1	1	1	1	0	0	0	0	0
NCT00015847	2	1	2001	0	1	1	1	1	0	0	1	0	0	0	0	0
NCT00016354	1	1	2001	0	1	1	1	1	0	1	1	0	0	0	0	0
NCT00018031	2		2001	0	1	1	1	1	0	1	1	0	0	0	0	0
NCT00019604	2	0	2001	0	1	1	1	1	0	0	1	0	0	0	0	0
NCT00019747	2	1	2001	0	1	1	1	1	0	0	1	0	0	0	0	0
NCT00021229	1	1	2001	0	1	1	1	1	0	1	1	0	0	0	0	0
NCT00021541	2	1	2006	0	1	1	1	1	0	1	1	0	0	0	0	0
NCT00022490	2	1	2001	0	1	1	0	0	0	0	1	0	0	0	0	0
NCT00022672	3		2001	2	1	1	1	1	0	0	1	0	0	0	0	0
NCT00023309	2	0	2001	0	1	1	1	0	1	1	1	0	1	1	0	0
NCT00023322	2	0	2001	0	1	1	1	1	0	1	1	0	0	0	0	0
NCT00023673	1		2001	0	1	1	1	1	0	1	1	0	0	0	0	0
NCT00023712	2		2001	0	1	1	1	1	0	0	1	0	0	0	0	0
NCT00023764	2		2001	0	1	1	1	1	0	0	1	0	0	0	0	0
NCT00024102	3	1	2001	0	1	1	1	1	1	1	1	0	1	1	0	0
NCT00025662	2	1	2001	0	1	1	1	1	0	1	1	0	0	0	0	0
NCT00027378	2	0	2001	0	1	1	1	1	1	1	1	0	1	0	0	0
NCT00027560	2		2001	0	1	1	1	1	0	0	1	0	0	0	0	0
NCT00028002	2		2001	0	1	1	1	1	0	0	1	0	0	0	0	0
NCT00028093	4	0	2001	0	1	1	1	1	0	1	1	0	0	0	0	0
NCT00028769	2	0	2002	0	1	1	1	1	0	0	1	0	0	0	0	0
NCT00029107	2	0	2002	0	1	1	1	1	1	1	1	0	0	0	0	0
NCT00029146	3	1	2002	0	1	1	1	1	1	1	1	0	0	0	0	0
NCT00029172	4	1	2002	0	1	1	0	1	0	1	1	0	0	0	0	0
NCT00030901	3	1	2002	0	1	1	1	1	0	1	1	0	0	0	0	0
NCT00030992	2	0	2002	0	1	1	1		0	1	1	0	0	0	0	0
NCT00031447	3		2002	0	1	1	1	1	1	1	1	0	0	0	0	0
NCT00031460	3		2002	0	1	1	1	1	1	1	1	0	0	0	0	0
NCT00031486	3		2002	0	1	1	1	1	0	0	1	0	0	0	0	0
NCT00032487	3	1	2002	1	1	1	1	1	1	1	1	0	1	0	0	0
NCT00032591	4	1	2002	0	1	1	1	1	1	1	1	0	0	0	0	0
NCT00032630	3	1	2002	0	1	1	1	1	1	1	1	0	0	0	0	0
NCT00033540	2	1	2002	0	1	1	1	1	0	1	1	0	0	0	0	0
NCT00033657	2	0	2002	0	1	1	1	1	0	0	1	0	0	0	0	0
NCT00033917	3		2002	0	1	1	1	1	0	1	1	0	0	0	0	0
NCT00035555	2		2002	2	1	1	1	1	0	0	1	0	0	0	0	0
NCT00035815	3	1	2002	1	1	1	1	1	0	1	1	0	0	0	0	0
NCT00035932	3	0	2002	2	1	1	1	1	0	0	1	0	0	1	0	0
NCT00036270	3	1	2002	2	1	1	1	0	1	1	1	0	0	0	0	0
NCT00036569	2	0	2002	0	1	1	1		0	1	1	0	0	0	0	0
NCT00037830	2	0	2002	0	1	1	1	1	0	0	1	0	1	1	0	0
NCT00038103	2	0	2002	2	1	1	1	1	0	0	1	0	0	0	0	0
NCT00038467	3	1	2002	1	1	1	1	1	0	0	1	0	1	1	0	0
NCT00038857	2	0	2002	0	1	1	1	1	0	0	1	0	0	0	0	0
NCT00038948	3	1	2002	2	1	1	1	1	1	1	1	0	0	0	0	0
NCT00039130	2	0	2002	0	1	1	1		0	1	1	0	0	0	0	0
NCT00039377	2		2002	0	1	1	1	1	0	1	1	0	0	0	0	0
NCT00039741	2		2002	0	1	1	1	1	0	1	1	0	0	0	0	0
NCT00039871	3	1	2002	2	1	1	1	1	0	0	1	0	0	0	0	0
NCT00040365	2	0	2002	0	1	1	1	1	0	1	1	0	0	0	0	0
NCT00040664	2		2002	2	1	1	1	1	0	0	1	0	0	0	0	0
NCT00041067	2	1	2002	0	1	1	1	1	1	1	1	0	0	0	0	0
NCT00041080	3		2002	0	1	1	1	1	0	0	1	0	0	0	0	0
NCT00041132	2	0	2002	0	1	1	1	1	0	0	1	0	0	0	0	0
NCT00041392	2		2002	0	1	1	1	1	1	1	1	0	0	0	0	0
NCT00041717	3	1	2002	2	1	1	1	1	0	0	1	0	0	0	0	0
NCT00041756	2	0	2002	2	1	1	1	1	1	1	1	0	0	0	0	0
NCT00041938	3	1	2002	0	1	1	1	0	1	1	1	0	0	1	0	0
NCT00042432	2		2002	2	1	1	1	1	0	1	1	0	1	1	0	0
NCT00042939	2	0	2002	0	1	1	1	1	0	0	1	0	0	0	0	0
NCT00042991	1		2002	0	1	1	1	1	0	0	1	0	0	1	0	0
NCT00043186	2		2002	2	1	1	1	1	1	1	1	0	1	1	0	0
NCT00043979	2	0	2002	0	1	1	1	1	0	1	1	0	0	0	0	0
NCT00044005	2	0	2002	2	1	1	1	1	0	0	1	0	0	0	0	0
NCT00044044	2	0	2002	2	1	1	1	1	0	0	1	0	1	1	0	0
NCT00044213	3	1	2002	0	1	1	1	1	1	1	1	0	0	0	0	0
NCT00044512	2	0	2002	2	1	1	1	1	0	1	1	0	0	0	0	0
NCT00044655	4	1	2002	0	1	1	1	1	1	1	1	0	0	0	0	0
NCT00045162	3	1	2002	0	1	1	1	1	0	1	1	0	0	0	0	0
NCT00045487	2	0	2002	0	1	1	1	1	0	0	1	0	0	0	0	0
NCT00045630	2	0	2002	0	1	1	1	1	0	1	1	0	0	0	0	0
NCT00046228	3		2002	2	1	1	1	1	1	1	1	0	0	1	0	0
NCT00047385	3	1	2002	0	1	1	1	1	1	1	1	0	1	1	0	0
NCT00047463	2	1	2002	0	1	1	1	1	0	1	1	0	0	0	0	0
NCT00047879	2	0	2006	0	1	1	1	1	0	1	1	0	0	0	0	0
NCT00048347	2	0	2002	0	1	1	1	1	0	1	1	0	0	0	0	0
NCT00048542	3	1	2002	2	1	1	1	1	1	1	1	0	1	1	0	0
NCT00048568	3		2002	2	1	1	1	1	1	1	1	0	1	1	0	0
NCT00048581	3		2002	2	1	1	1	1	0	1	1	0	1	1	0	0
NCT00048724	3	1	2002	2	1	1	1	1	1	1	1	0	0	1	0	0
NCT00048737	1	0	2002	1	1	1	1	1	1	1	1	0	0	0	0	0
NCT00048893	1	1	2002	0	1	1	1	1	0	0	1	0	0	0	0	0
NCT00048932	3		2002	2	1	1	1	1	0	0	1	0	0	0	0	0
NCT00049036	2		2002	0	1	1	1	1	1	1	1	0	0	0	0	0
NCT00049257	2	1	2002	1	1	1	1	1	0	0	1	0	0	0	0	0
NCT00049842	3	1	2002	2	1	1	1	1	1	1	1	0	0	0	0	0
NCT00050011	3	0	2002	2	1	1	1	1	0	0	1	0	0	0	0	0
NCT00050089		0	2002	0	1	1	1	1	1	1	1	0	0	0	0	0
NCT00050167	1	0	2002	1	1	1	1	0	0	0	1	0	0	0	0	0
NCT00050960	3		2002	2	1	1	1	1	0	0	1	0	0	0	0	0
NCT00050986	1	0	2002	1	1	1	1	1	0	0	1	0	0	0	0	0
NCT00051025	2		2002	2	1	1	1	1	0	0	1	0	0	0	0	0
NCT00051558	3	0	2003	2	1	1	1	1	1	1	1	0	1	1	0	0
NCT00051636	3		2003	2	1	1	1	1	0	0	1	-3	0	0	1	1
NCT00052962	3	1	2003	0	1	1	1	1	0	1	1	0	0	0	0	0
NCT00053014	2	1	2003	0	1	1	1	1	0	0	1	0	0	0	0	0
NCT00053365	2		2003	0	1	1	1	1	0	0	1	0	0	0	0	0
NCT00053417	2		2003	2	1	1	1	1	0	0	1	0	0	0	0	0
NCT00053482	2	1	2003	2	1	1	1	1	0	0	1	0	0	0	0	0
NCT00053495	2	1	2003	2	1	1	1	1	0	0	1	0	0	0	0	0
NCT00053703	4	1	2003	0	1	1	1	1	1	1	1	4	1	0	1	1
NCT00054275	2	1	2003	1	1	1	1	0	0	0	1	0	0	0	0	0
NCT00054327	2	1	2003	0	1	1	1	1	0	0	1	0	0	0	0	0
NCT00054639	2		2003	0	1	1	1	1	0	0	1	0	0	0	0	0
NCT00054665	2	0	2003	0	1	1	1	1	0	1	1	0	0	0	0	0
NCT00054847		1	2003	0	1	1	1	1	1	1	1	0	0	0	0	0
NCT00055237	2	0	2003	0	1	1	1	1	0	1	1	0	0	0	0	0
NCT00055471	2		2003	2	1	1	1	1	0	0	1	0	0	0	0	0
NCT00055497	3	0	2003	2	1	1	1	1	1	1	1	0	1	1	0	0
NCT00056160	3	1	2003	2	1	1	1	1	1	1	1	0	0	0	0	0
NCT00056316	1	1	2003	0	1	1	1	1	0	1	1	0	1	1	0	0
NCT00056407	3		2003	2	1	1	1	1	1	1	1	0	1	1	0	0
NCT00056472	3	1	2003	0	1	1	1	1	1	1	1	0	1	1	0	0
NCT00056498	4	1	2003	1	1	1	1	1	1	1	1	0	1	0	0	0
NCT00056550	3	0	2003	2	1	1	1	1	0	0	1	0	0	0	0	0
NCT00056563	3	1	2003	0	1	1	1	1	1	1	1	0	0	0	0	0
NCT00056862	4	0	2003	0	1	1	1	1	0	1	1	0	0	1	0	0
NCT00057330	3		2003	2	1	1	1	1	1	1	1	0	0	0	0	0
NCT00057681	3	1	2003	0	1	1	1	1	1	1	1	0	0	0	0	0
NCT00057811	2	1	2003	0	1	1	1	1	0	1	1	0	0	0	0	0
NCT00057837	2	0	2003	0	1	1	1	1	0	0	1	0	0	0	0	0
NCT00057876	3	1	2003	0	1	1	1	1	0	0	1	0	1	0	0	0
NCT00057941	2		2003	0	1	1	0	0	1	1	1	0	0	0	0	0
NCT00057954	2	0	2003	0	1	1	1	1	0	0	1	0	0	0	0	0
NCT00058019	2	1	2003	0	1	1	1	1	0	0	1	0	1	0	0	0
NCT00059215	2	0	2003	2	1	1	1	1	0	0	1	0	0	0	0	0
NCT00059475	2	0	2003	0	1	1	1	1	0	1	1	0	0	0	0	0
NCT00059839	3	1	2003	0	1	1	1	1	1	0	1	0	0	0	0	0
NCT00060008		0	2003	0	1	1	1	1	0	0	1	0	1	0	0	0
NCT00060346	2	0	2003	0	1	1	1	1	0	0	1	0	0	0	0	0
NCT00060528	1	0	2003	0	1	1	1	1	1	1	1	0	0	0	0	0
NCT00060840	2	1	2003	2	1	1	1	1	0	0	1	0	0	0	0	0
NCT00060944	2	0	2003	2	1	1	1	1	0	0	1	0	1	1	0	0
NCT00061048	2	0	2003	0	1	1	1	0	1	1	1	0	0	0	0	0
NCT00061373	2	1	2003	0	1	1	1	1	0	1	1	0	0	0	0	0
NCT00061633	2	1	2003	2	1	1	1	1	0	0	1	0	0	0	0	0
NCT00061893	2	1	2003	0	1	1	1	1	1	1	1	0	0	0	0	0
NCT00061945	1		2003	0	1	1	1	1	0	0	1	0	0	0	0	0
NCT00062010	2	0	2003	0	1	1	1	1	0	0	1	0	0	0	0	0
NCT00062439	2	1	2003	0	1	1	1	1	0	0	1	0	0	0	0	0
NCT00062647	2	0	2003	2	1	1	1	1	1	1	1	0	0	0	0	0
NCT00062738	2	1	2003	1	1	1	1	1	1	1	1	0	0	1	0	0
NCT00062751	2	0	2003	2	1	1	1	1	0	0	1	0	0	0	0	0
NCT00062764	2	0	2003	0	1	1	1	1	0	1	1	0	0	1	0	0
NCT00063232	2		2003	0	1	1	1	1	1	1	1	0	1	1	0	0
NCT00063258	2	1	2003	0	1	1	1	1	0	0	1	0	0	0	0	0
NCT00063362	3	1	2003	0	1	1	1	1	0	0	1	0	0	0	0	0
NCT00063570	2		2003	2	1	1	1	1	0	0	1	0	0	0	0	0
NCT00063622	3	1	2003	0	1	1	1	1	1	1	1	0	1	1	0	0
NCT00063635	3	1	2003	0	1	1	1	1	1	1	1	0	0	1	0	0
NCT00063934	1		2003	0	1	1	1	1	0	0	1	0	0	0	0	0
NCT00063986	2	0	2003	0	1	1	1	1	0	0	1	0	0	0	0	0
NCT00064038	3	1	2003	0	1	1	1	1	1	1	1	0	0	0	0	0
NCT00064350	2	1	2003	0	1	1	1	1	0	0	1	0	1	1	0	0
NCT00064662	2	0	2003	0	1	1	1	1	1	1	1	0	1	0	0	0
NCT00064701	3	1	2003	2	1	1	1	1	0	1	1	0	0	0	0	0
NCT00064792	2	1	2003	1	1	1	1	1	0	1	1	0	1	0	0	0
NCT00064844	4	0	2003	0	1	1	1	1	1	1	1	0	1	0	0	0
NCT00065156	2	0	2003	2	1	1	1	1	1	1	1	0	0	0	0	0
NCT00065429	1	0	2003	2	1	1	1	1	0	0	1	0	0	0	0	0
NCT00065442	3		2003	0	1	1	1	1	1	1	1	0	1	0	0	0
NCT00065468	3	1	2003	2	1	1	1	1	1	1	1	0	1	1	0	0
NCT00065507	3	0	2003	2	1	1	1	0	0	0	1	0	1	1	0	0
NCT00065611	3		2003	0	1	1	1	1	0	1	1	0	0	0	0	0
NCT00065806	3	1	2003	2	1	1	1	1	1	1	1	0	0	0	0	0
NCT00066066	2	0	2003	0	1	1	1	1	0	0	1	-4	1	0	1	1
NCT00066170	3	0	2003	2	1	1	1	1	0	1	1	0	1	0	0	0
NCT00066573	3	1	2003	0	1	1	1	1	1	1	1	0	0	0	0	0
NCT00066742	2		2003	0	1	1	1	1	0	0	1	0	0	0	0	0
NCT00066963	3	1	2003	0	1	1	1	1	0	1	1	0	1	0	0	0
NCT00067236	2	0	2003	2	1	1	1	1	0	0	1	0	0	0	0	0
NCT00067470	3		2003	2	1	1	0	1	0	0	1	0	1	0	0	0
NCT00067808	2	0	2003	1	1	1	1	1	1	0	1	0	0	0	0	0
NCT00068380	2		2003	0	1	1	1	1	0	0	1	0	0	0	0	0
NCT00068393	2	0	2003	0	1	1	1	1	0	1	1	0	0	0	0	0
NCT00068575	2	0	2003	1	1	1	1	1	0	0	1	0	0	0	0	0
NCT00068588	2		2003	0	1	1	1	1	0	0	1	0	0	0	0	0
NCT00068822	3	1	2003	0	1	1	1	1	1	1	1	0	0	0	0	0
NCT00069121	3		2003	2	1	1	1	1	0	0	1	0	0	0	0	0
NCT00069160	2	0	2003	0	1	1	1	1	0	1	1	0	0	0	0	0
NCT00069264	1		2003	2	1	1	1	1	0	0	1	0	0	0	0	0
NCT00069277	1		2003	2	1	1	1	1	0	0	1	0	0	0	0	0
NCT00069784	3	1	2003	1	1	1	1	1	1	1	1	0	0	0	0	0
NCT00069823	3	1	2003	0	1	1	1	1	1	1	1	0	0	1	0	0
NCT00070109	2	1	2003	0	1	1	1	1	0	1	1	0	0	0	0	0
NCT00070291	2	0	2003	0	1	1	1	1	0	0	1	0	0	0	0	0
NCT00071006	2	0	2003	2	1	1	1	1	0	0	1	0	0	0	0	0
NCT00071032	3	1	2003	0	1	1	1	1	1	1	1	0	0	0	0	0
NCT00071058	2	0	2003	0	1	1	1	1	0	1	1	0	0	0	0	0
NCT00071110	2		2003	0	1	1	1	1	1	1	1	0	0	0	0	0
NCT00071396	2	0	2003	1	1	1	1	1	0	0	1	0	0	0	0	0
NCT00071487	2	1	2003	2	1	1	1	1	1	1	1	0	0	0	0	0
NCT00071721	3	1	2003	0	1	1	1	1	1	1	1	0	0	0	0	0
NCT00071799	3	1	2003	2	1	1	1	1	1	1	1	3	1	1	1	1
NCT00071812	2	1	2003	2	1	1	1	1	1	1	1	0	1	1	0	0
NCT00071890	2	1	2003	0	1	1	1	1	0	1	1	0	1	0	0	0
NCT00072280	2	1	2003	0	1	1	1	1	0	0	1	0	0	0	0	0
NCT00072449	2		2003	0	1	1	1	1	0	1	1	0	0	0	0	0
NCT00072475	2	0	2003	0	1	1	1	1	0	0	1	0	0	0	0	0
NCT00073008	2	1	2003	2	1	1	1	1	0	0	1	0	0	0	0	0
NCT00073021	3	0	2003	2	1	1	1	1	1	1	1	0	1	1	0	0
NCT00073307	3	1	2003	2	1	1	1	1	1	1	1	0	1	1	0	0
NCT00073333		0	2003	0	1	1	0	0	0	0	1	0	0	0	0	0
NCT00073983	2	1	2003	0	1	1	1	1	1	1	1	0	0	0	0	0
NCT00074165	2	1	2003	0	1	1	1	1	0	0	1	0	0	0	0	0
NCT00074412	3		2003	0	1	1	0	0	1	1	1	0	1	0	0	0
NCT00074815	3	1	2003	0	1	1	1	1	1	1	1	0	0	0	0	0
NCT00074958	2		2003	2	1	1	1	1	1	1	1	-5	0	0	1	1
NCT00074984	4	1	2003	2	1	1	1	1	1	1	1	0	0	0	0	0
NCT00075088	3	1	2004	0	1	1	1	1	0	1	1	0	0	0	0	0
NCT00075218	3	1	2004	2	1	1	1	1	1	1	1	0	1	1	0	0
NCT00075270	3	0	2004	2	1	1	1	1	1	1	1	0	0	0	0	0
NCT00075881	2	1	2004	0	1	1			0	0	1	0	0	0	0	0
NCT00076011	2		2004	2	1	1	1	1	1	1	1	0	0	0	0	0
NCT00076024	1	1	2004	2	1	1	1	1	0	0	1	0	0	1	0	0
NCT00076102	2	1	2004	0	1	1	1	1	0	1	1	0	0	0	0	0
NCT00076219	3	1	2004	0	1	1	1	1	1	1	1	0	0	0	0	0
NCT00076245	1	0	2004	0	1	1	1	1	0	0	1	0	0	0	0	0
NCT00076570	2		2004	0	1	1	1	1	0	1	1	0	0	0	0	0
NCT00076687	2		2004	2	1	1	1	1	0	0	1	0	0	0	0	0
NCT00076752	2	1	2004	0	1	1	1	1	0	1	1	0	0	0	0	0
NCT00076804	2	1	2004	0	1	1	1	1	0	1	1	5	0	0	1	1
NCT00077207		1	2004	0	1	1	1	1	0	0	1	0	0	0	0	0
NCT00077376	2		2004	0	1	1	1	1	0	0	1	0	0	0	0	0
NCT00077675	2	1	2004	2	1	1	1	1	0	0	1	0	0	0	0	0
NCT00077857	2		2004	2	1	1	1	1	0	0	1	0	0	0	0	0
NCT00077922	2	1	2004	0	1	1	1	1	0	1	1	0	0	0	0	0
NCT00077974	2	1	2004	2	1	1	1	1	1	1	1	0	0	0	0	0
NCT00078286	2	1	2004	0	1	1	1	1	1	1	1	0	0	0	0	0
NCT00078312	3	0	2004	2	1	1	1	1	0	0	1	0	0	0	0	0
NCT00078325	3	0	2004	2	1	1	1	1	0	0	1	0	1	0	0	0
NCT00078377	3		2004	2	1	1	1	1	0	0	1	0	1	0	0	0
NCT00078403	2		2004	0	1	1	1	1	1	1	1	0	0	0	0	0
NCT00078559	1	1	2004	0	1	1	1	1	0	1	1	0	0	0	0	0
NCT00078715		1	2004	0	1	1	1	1	1	1	1	0	0	0	0	0
NCT00078728		1	2004	0	1	1	1	1	0	0	1	0	0	0	0	0
NCT00079001	3	1	2004	1	1	1	1	1	1	1	1	0	0	0	0	0
NCT00079040	2		2004	0	1	1	1	1	0	0	1	0	0	0	0	0
NCT00079326	2		2004	0	1	1	1	1	0	0	1	0	0	0	0	0
NCT00079339	1		2004	0	1	1	1	1	0	0	1	0	0	0	0	0
NCT00079391	2	1	2004	0	1	1	1	1	1	1	1	0	0	0	0	0
NCT00079677	3		2004	2	1	1	0	1	0	0	1	0	1	0	0	0
NCT00079781	2	1	2004	2	1	1	1	1	0	0	1	0	0	0	0	0
NCT00079937	3		2004	2	1	1	1	1	1	1	1	0	0	0	0	0
NCT00080119	2	1	2004	0	1	1	1	1	1	1	1	0	0	0	0	0
NCT00080288	3		2004	2	1	1	0	1	1	0	1	0	1	0	0	0
NCT00080301	3	1	2004	2	1	1	1	1	1	1	1	0	1	1	0	0
NCT00080470	3	0	2004	2	1	1	1	1	0	0	1	0	0	0	0	0
NCT00080483	2	1	2004	0	1	1	1	1	0	1	1	0	0	0	0	0
NCT00080535	2	1	2004	0	1	1	1	1	0	1	1	0	0	0	0	0
NCT00080938	2	0	2004	0	1	1	1	1	0	0	1	0	0	0	0	0
NCT00081458	3	1	2004	2	1	1	1	1	0	1	1	0	1	1	0	0
NCT00081497	4		2004	2	1	1	1	1	0	0	1	0	1	1	0	0
NCT00081653	4		2004	2	1	0	0	1	0	0	1	0	0	0	0	0
NCT00081731	3	1	2004	0	1	1	1	1	1	1	1	0	0	0	0	0
NCT00081770	3	1	2004	2	1	1	1	1	1	1	1	0	0	0	0	0
NCT00081861	2	0	2004	1	1	1	1	1	0	0	1	0	0	0	0	0
NCT00082017	2	0	2004	0	1	1	1	1	0	1	1	0	0	0	0	0
NCT00082173	2	1	2004	0	1	1	1	1	1	1	1	0	0	0	0	0
NCT00082329	2	0	2004	1	1	1	1	1	0	1	1	0	0	0	0	0
NCT00082355	2	0	2004	1	1	1	1	0	0	1	1	0	0	0	0	0
NCT00082381	3	0	2004	2	1	1	1	1	1	1	1	0	0	1	0	0
NCT00082407	3	0	2004	2	1	1	1	1	1	1	1	0	0	1	0	0
NCT00082433	3	1	2004	2	1	1	1	1	1	1	1	0	1	1	0	0
NCT00082758	2	1	2004	0	1	1	1	1	0	1	1	0	0	0	0	0
NCT00083122	2		2004	0	1	1	1	1	1	1	1	0	0	0	0	0
NCT00083226	2	0	2004	0	1	1	1	1	0	0	1	0	0	0	0	0
NCT00083616	2	1	2004	2	1	1	1	1	0	0	1	0	0	0	0	0
NCT00083720	2	0	2004	2	1	1	1	1	0	0	1	0	0	0	0	0
NCT00083889	3	1	2004	2	1	1	1	1	1	1	1	0	1	1	0	0
NCT00083915	3	0	2004	0	1	1	1	1	0	0	1	0	0	0	0	0
NCT00084084	2	0	2004	2	1	1	1	1	0	0	1	0	0	0	0	0
NCT00084136	4	1	2004	0	1	1	1	1	1	1	1	0	1	0	0	0
NCT00084266	4	0	2004	2	1	1	1	1	1	1	1	0	1	0	0	0
NCT00084383	2	1	2004	0	1	1	1	1	1	1	1	0	0	0	0	0
NCT00084409	2	1	2004	0	1	1	1	1	0	0	1	0	0	0	0	0
NCT00084487	2		2004	0	1	1	1	1	0	0	1	0	0	0	0	0
NCT00085293	2	0	2004	0	1	1	1	1	0	0	1	0	0	0	0	0
NCT00085423	2	1	2004	0	1	1	1	1	0	1	1	0	0	0	0	0
NCT00085436	2	0	2004	0	1	1	1	1	0	1	1	0	0	0	0	0
NCT00085631	3	0	2004	1	1	1	1	1	0	0	1	0	0	0	0	0
NCT00085644	3	0	2004	2	1	1	1	1	1	1	1	0	0	0	0	0
NCT00085839	2	0	2004	2	1	1	1	1	0	1	1	0	0	0	0	0
NCT00085917	2	0	2004	0	1	1	1	1	0	1	1	0	0	0	0	0
NCT00086047	3	1	2004	0	1	1	1	1	1	1	1	0	1	0	0	0
NCT00086190	3	1	2004	0	1	1	1	1	0	1	1	0	0	0	0	0
NCT00086281	4	0	2004	2	1	1	1	1	0	1	1	0	1	0	0	0
NCT00086307	2	0	2004	0	1	1	1	1	0	1	1	0	1	0	0	0
NCT00086346	3	1	2004	2	1	1	1	1	0	0	1	0	0	1	0	0
NCT00086385	3	0	2004	0	1	1	1	1	1	1	1	0	0	0	0	0
NCT00086411	2	1	2004	1	1	1	1	1	0	1	1	0	1	0	0	0
NCT00086502	3		2004	2	1	1	1	1	1	1	1	0	1	1	0	0
NCT00086515	3		2004	2	1	1	1	1	0	1	1	0	1	1	0	0
NCT00086580	3	1	2004	2	1	1	1	1	1	1	1	0	1	1	0	0
NCT00086619	2	1	2004	0	1	1	1	1	0	1	1	0	0	0	0	0
NCT00086684	4	0	2004	2	1	1	1	1	0	0	1	0	0	0	0	0
NCT00086996	2	1	2004	0	1	1	1	1	1	1	1	0	0	0	0	0
NCT00087139	2		2004	0	1	1	1	1	0	0	1	0	0	0	0	0
NCT00087152	2	0	2004	0	1	1	1	1	0	1	1	0	0	0	0	0
NCT00087490	4		2004	2	1	1	1	1	1	1	1	0	0	1	0	0
NCT00087516	3		2004	2	1	1	1	1	1	1	1	0	1	1	0	0
NCT00087555	2	0	2004	2	1	1	1	1	1	1	1	0	1	0	0	0
NCT00087633	4		2004	2	1	1	0	1	1	1	1	0	0	0	0	0
NCT00087672	2	0	2004	1	1	1	1	1	0	0	1	0	0	0	0	0
NCT00087698	2	0	2004	2	1	1	1	1	1	1	1	0	0	0	0	0
NCT00088153	2	1	2004	0	1	1	1	1	1	1	1	0	1	0	0	0
NCT00088166	3	1	2004	2	1	1	1	1	1	1	1	0	0	0	0	0
NCT00088218	2	0	2004	1	1	1	1	1	1	1	1	-4	0	0	1	1
NCT00088374	2	0	2004	0	1	1	1	1	0	1	1	0	0	0	0	0
NCT00088465	3		2004	2	1	1	1	1	1	1	1	0	0	0	0	0
NCT00088595	2	1	2004	2	1	1	1	1	0	0	1	0	0	0	0	0
NCT00088621	2	0	2004	2	1	1	1	1	0	0	1	0	0	0	0	0
NCT00088634	2	0	2004	2	1	1	1	1	1	1	1	0	1	1	0	0
NCT00088972	2	1	2004	0	1	1	1	1	0	0	1	0	0	0	0	0
NCT00089076	1		2004	0	1	1	1	1	0	0	1	0	0	0	0	0
NCT00089141	3	1	2004	0	1	1	1	1	1	1	1	0	0	1	0	0
NCT00089297	2	0	2004	0	1	1	1	1	0	0	1	0	0	0	0	0
NCT00089479	3		2004	2	1	1	1	0	0	0	1	0	0	0	0	0
NCT00089505	3	1	2004	0	1	1	1	0	1	1	1	3	1	0	1	0
NCT00089544	2		2004	0	1	1	1	1	0	0	1	0	0	0	0	0
NCT00089583	2	1	2004	2	1	1	1	1	0	0	1	0	0	0	0	0
NCT00089635	2		2004	2	1	1	1	1	0	0	1	0	0	0	0	0
NCT00089648	2	0	2004	2	1	1	1	1	0	0	1	0	0	0	0	0
NCT00089661	3		2004	2	1	1	1	1	1	1	1	0	1	0	0	0
NCT00089674	3		2004	2	1	1	1	1	1	1	1	0	1	1	0	0
NCT00089778	2	0	2004	0	1	1	1	1	0	1	1	0	0	0	0	0
NCT00089791	3	1	2004	2	1	1	1	1	1	1	1	0	1	1	0	0
NCT00089843	2	1	2004	0	1	1	1	1	1	1	1	0	1	1	0	0
NCT00089895	3	1	2004	1	1	1	0	0	1	1	1	0	0	0	0	0
NCT00089999	2	0	2004	2	1	1	1	1	0	0	1	0	0	0	0	0
NCT00090051	3	1	2004	2	1	1	1	0	1	1	1	0	1	1	0	0
NCT00090103	3		2004	2	1	1	1	1	1	1	1	0	1	1	0	0
NCT00090142	3	0	2004	2	1	1	1	1	0	1	1	0	0	0	0	0
NCT00090233	3		2004	2	1	1	1	1	1	1	1	0	1	1	0	0
NCT00090259	3		2004	2	1	1	1	1	1	1	1	0	1	1	0	0
NCT00090363	2		2004	2	1	1	1	1	1	1	1	0	0	0	0	0
NCT00090402	1	1	2004	0	1	1	0	1	0	1	1	0	0	0	0	0
NCT00090493	2	0	2004	0	1	1	1	1	0	0	1	-3	0	0	1	1
NCT00090545	2	0	2004	0	1	1	1	1	0	1	1	0	0	0	0	0
NCT00090584		1	2004	0	1	1	1	1	1	1	1	0	0	1	0	0
NCT00090610	2	1	2004	1	1	1	1	1	1	1	1	0	0	0	0	0
NCT00090753	3		2004	2	1	1	1	1	0	0	1	0	0	0	0	0
NCT00090779	2	1	2004	0	1	1	1	1	1	1	1	0	1	0	0	0
NCT00090844	2	1	2004	0	1	1	1	1	0	0	1	0	0	0	0	0
NCT00090987	2	0	2004	1	1	1	1	1	1	1	1	0	0	0	0	0
NCT00091026	2		2004	0	1	1	1	1	0	0	1	0	0	0	0	0
NCT00091273	1	1	2004	0	1	1	1	1	0	0	1	0	0	0	0	0
NCT00091442	3	1	2004	2	1	1	1	1	1	0	1	0	1	1	0	0
NCT00091507	3	1	2004	0	1	1	1	1	1	1	1	0	0	1	0	0
NCT00091572	3	1	2004	1	1	1	1	1	0	1	1	0	0	0	0	0
NCT00091793	3		2004	2	1	1	1	1	1	1	1	0	1	0	0	0
NCT00091819	3	0	2004	2	1	1	1	1	1	1	1	0	0	0	0	0
NCT00091832	2		2004	2	1	1	1	1	0	1	1	0	0	0	0	0
NCT00092118	3	0	2004	2	1	1	1	1	0	1	1	0	0	0	0	0
NCT00092131	3	0	2004	2	1	1	1	1	0	1	1	0	0	0	0	0
NCT00092417	3	0	2004	2	1	1	1	1	0	1	1	0	0	0	0	0
NCT00092443	3		2004	2	1	1	1	1	0	1	1	0	1	0	0	0
NCT00092456	3		2004	2	1	1	1	1	0	0	1	0	1	0	0	0
NCT00092495	3		2004	2	1	1	1	1	1	1	1	0	1	0	0	0
NCT00092521	3		2004	2	1	1	1	1	1	1	1	0	0	0	0	0
NCT00092677	3		2004	2	1	1	1	1	1	1	1	0	0	1	0	0
NCT00093015	3		2004	2	1	1	1	1	1	1	1	0	0	1	0	0
NCT00093041	1		2004	2	1	1	1	1	0	1	1	0	0	0	0	0
NCT00093145	2	0	2004	2	1	1	1	1	0	1	1	0	0	0	0	0
NCT00093379	2	0	2004	0	1	1	1	1	0	0	1	0	0	0	0	0
NCT00093496	2		2004	0	1	1	1	1	0	0	1	0	0	0	0	0
NCT00093847	2	1	2004	0	1	1	1	1	1	1	1	0	0	0	0	0
NCT00094055	2	0	2004	2	1	1	1	1	0	0	1	0	0	0	0	0
NCT00094094	2		2004	2	1	1	1	1	0	0	1	0	0	0	0	0
NCT00094107	2	1	2004	2	1	1	1	1	0	0	1	0	0	0	0	0
NCT00094172	2	1	2004	0	1	1	1	1	0	1	1	0	0	0	0	0
NCT00094458	3	0	2004	2	1	1	1	1	1	1	1	0	1	1	0	0
NCT00094575	4	1	2004	0	1	1	1	1	1	1	1	0	0	0	0	0
NCT00094653	3	1	2004	2	1	1	1	1	1	1	1	0	1	1	0	0
NCT00094757	3		2004	2	1	1	1	1	0	1	1	0	1	1	0	0
NCT00094770	3		2004	2	1	1	1	1	1	1	1	0	0	0	0	0
NCT00094809	2		2004	2	1	1	1	1	0	1	1	0	1	1	0	0
NCT00094835	1		2004	2	1	1	1	1	0	1	1	0	0	0	0	0
NCT00094887	2	1	2004	1	1	1	1	1	1	1	1	0	0	0	0	0
NCT00094900	2		2004	0	1	1	1	1	1	1	1	0	0	0	0	0
NCT00095056	3		2004	2	1	1	1	1	0	1	1	0	0	0	0	0
NCT00095121	3		2004	2	1	1	1	1	0	0	1	0	1	0	0	0
NCT00095147	3		2004	2	1	1	1	1	1	1	1	0	1	1	0	0
NCT00095199	3	1	2004	2	1	1	1	1	1	1	1	0	0	0	0	0
NCT00095212		1	2004	0	1	1	1	1	0	1	1	0	1	1	0	0
NCT00095238	3		2004	2	1	1	1	1	1	1	1	0	0	0	0	0
NCT00095498	2		2004	2	1	1	1	1	1	1	1	0	1	1	0	0
NCT00095576	2	1	2004	1	1	1	1	1	1	1	1	0	0	0	0	0
NCT00095875	3	1	2004	0	1	1	1	1	1	1	1	0	0	0	0	0
NCT00095940	1		2004	0	1	1	1	1	0	0	1	0	0	0	0	0
NCT00096018	1	1	2004	0	1	1	1	1	0	1	1	0	0	0	0	0
NCT00096031	2	1	2004	0	1	1	1	1	0	0	1	0	0	0	0	0
NCT00096122	1		2004	0	1	1	1	1	0	0	1	0	0	0	0	0
NCT00096265	3		2004	0	1	1	1	1	0	0	1	0	0	0	0	0
NCT00096278	3		2004	0	1	1	1	0	1	1	1	0	0	0	0	0
NCT00096382	2	0	2004	0	1	1	1	1	1	1	1	0	0	0	0	0
NCT00096460	2	1	2004	0	1	1	1	1	0	1	1	0	0	0	0	0
NCT00096785	3	0	2004	2	1	1	1	1	1	1	1	0	0	0	0	0
NCT00096954	4		2004	2	1	1	1	1	0	0	1	0	0	0	0	0
NCT00097253	1	1	2004	0	1	1	1	1	0	1	1	1	1	0	1	1
NCT00097448	3	1	2004	1	1	1	1	1	1	1	1	0	0	0	0	0
NCT00097500	3	0	2004	2	1	1	1	1	1	1	1	0	1	1	0	0
NCT00097591	3	1	2004	2	1	1	1	1	1	1	1	0	1	1	0	0
NCT00097695	3	0	2004	2	1	1	1	1	1	1	1	0	0	1	0	0
NCT00097708	3		2004	2	1	1	0	1	0	0	1	0	1	0	0	0
NCT00097721	2		2004	2	1	1	1	1	0	0	1	0	0	0	0	0
NCT00097773	2	1	2004	0	1	1	1	1	1	1	1	0	0	0	0	0
NCT00097786	3	1	2004	2	1	1	1	1	1	1	1	7	0	0	1	1
NCT00097981	3	1	2004	1	1	1	1	1	0	0	1	0	0	0	0	0
NCT00098059	3		2004	2	1	1	1	1	1	1	1	5	0	0	1	1
NCT00098254	2	0	2004	0	1	1	1	1	0	1	1	0	0	1	0	0
NCT00098293	3	1	2004	2	1	1	1	0	1	1	1	0	0	1	0	0
NCT00098306	2	1	2004	2	1	1	1	1	1	1	1	0	0	1	0	0
NCT00098670	2		2004	0	1	1	1	1	1	1	1	0	0	0	0	0
NCT00098722	2	1	2004	2	1	1	1	1	1	1	1	0	0	1	0	0
NCT00098748	2	1	2004	2	1	1	1	1	1	1	1	0	0	0	0	0
NCT00098774	2	0	2004	0	1	1	1	1	0	1	1	0	0	0	0	0
NCT00098813	2		2004	0	1	1	1	1	0	0	1	0	0	0	0	0
NCT00098865	2	1	2004	1	1	1	1	1	0	0	1	0	0	0	0	0
NCT00099021	2		2004	0	1	1	1	1	0	0	1	0	0	0	0	0
NCT00099268	3		2004	2	1	1	1	1	1	1	1	0	0	0	0	0
NCT00099359	3	1	2004	0	1	1	1	1	1	1	1	0	1	1	0	0
NCT00099632	2	1	2004	0	1	1	1	1	1	1	1	0	0	0	0	0
NCT00099983	2	1	2004	1	1	1	1	1	1	1	1	0	0	0	0	0
NCT00100048	2	0	2004	2	1	1	1	0	1	1	1	0	0	0	0	0
NCT00100659	3		2005	1	1	1	1	1	1	1	1	0	0	0	0	0
NCT00100698		1	2005	0	1	1	1	1	1	1	1	-4	1	0	1	1
NCT00100789	2	0	2005	0	1	1	1	1	0	0	1	0	0	0	0	0
NCT00101166	2	0	2005	0	1	1	1	1	0	0	1	0	0	0	0	0
NCT00101283	2	0	2005	0	1	1	1	0	0	0	1	0	0	0	0	0
NCT00101361	3	1	2005	0	1	1	1	1	1	1	1	0	1	0	0	0
NCT00101400	2	0	2005	2	1	1	1	1	0	1	1	0	0	0	0	0
NCT00101413	2	0	2005	2	1	1	1	1	1	1	1	0	0	0	0	0
NCT00101452		1	2005	1	1	1	1	1	1	1	1	0	0	0	0	0
NCT00101647	2	0	2005	2	1	1	1	1	0	1	1	0	0	0	0	0
NCT00101660	2	0	2005	2	1	1	1	1	1	1	1	0	0	0	0	0
NCT00101686	3	1	2005	2	1	1	1	1	0	0	1	0	1	1	0	0
NCT00101816	2	0	2005	2	1	1	1	1	0	1	1	0	0	0	0	0
NCT00101868		0	2005	0	1	1	1	1	1	1	1	-4	0	0	1	1
NCT00101907	1		2005	2	1	1	1	1	0	0	1	0	0	0	0	0
NCT00102063	3		2005	2	1	1	1	1	1	1	1	0	1	0	0	0
NCT00102440	3	0	2005	2	1	1	1	1	1	1	1	0	1	1	0	0
NCT00102518	3		2005	2	1	1	1	1	0	0	1	0	0	0	0	0
NCT00102596	2	0	2005	0	1	1	1	1	0	1	1	0	0	0	0	0
NCT00102687	2	0	2005	2	1	1	1	1	0	0	1	-2	0	0	1	1
NCT00103012	4	0	2005	0	1	1	1	1	0	1	1	0	0	0	0	0
NCT00103142	2	1	2005	1	1	1	1	1	1	1	1	0	0	0	0	0
NCT00103194	2	1	2005	0	1	1	0	0	0	1	1	0	0	1	0	0
NCT00103207	2	0	2005	0	1	1	1	1	0	1	1	0	0	0	0	0
NCT00103259	2		2005	0	1	1	1	1	0	0	1	0	0	0	0	0
NCT00103610	3		2005	2	1	1	1	1	0	1	1	0	0	0	0	0
NCT00103662	3	0	2005	2	1	1	1	1	1	1	1	0	0	0	0	0
NCT00103740	3		2005	2	1	1	1	1	0	0	1	0	0	0	0	0
NCT00103844	2	0	2005	2	1	1	1	1	1	1	1	0	0	0	0	0
NCT00103857	3	0	2005	2	1	1	1	1	0	1	1	0	0	0	0	0
NCT00104052	3	1	2005	2	1	1	1	1	1	1	1	0	0	0	0	0
NCT00104104	4		2005	2	1	1	1	1	0	0	1	3	0	0	1	1
NCT00104234	3		2005	2	1	1	1	1	0	0	1	0	0	0	0	0
NCT00104247	3		2005	2	1	1	0	1	1	1	1	0	1	0	0	0
NCT00104299	2	1	2005	1	1	1	1	1	1	1	1	0	1	0	0	0
NCT00104416	3	0	2005	2	1	1	1	1	1	1	1	0	1	0	0	0
NCT00104520	3	1	2005	2	1	1	1	1	1	1	1	0	1	1	0	0
NCT00104637	2	1	2005	2	1	1	1	1	1	1	1	3	0	0	1	1
NCT00104650	2		2005	2	1	1	1	1	1	1	1	0	1	1	0	0
NCT00104728		0	2005	1	1	1	1	1	0	0	1	0	0	0	0	0
NCT00104871	2	0	2005	0	1	1	1	1	0	0	1	0	0	0	0	0
NCT00105027	3	1	2005	1	1	1	1	1	1	1	1	0	0	0	0	0
NCT00105079	3		2005	2	1	1	1	1	0	0	1	0	0	0	0	0
NCT00105157	2		2005	2	1	1	1	1	1	1	1	0	0	0	0	0
NCT00105183	3	1	2005	2	1	1	1	1	0	0	1	0	0	0	0	0
NCT00105196	3	0	2005	2	1	1	1	1	1	1	1	0	1	1	0	0
NCT00105235	2	1	2005	0	1	1	1	1	0	1	1	0	0	0	0	0
NCT00105443	3	1	2005	2	1	1	1	1	1	1	1	0	1	1	0	0
NCT00105469	3	0	2005	2	1	1	1	1	1	0	1	-3	0	0	1	1
NCT00105482	2	1	2005	0	1	1	1	1	0	1	1	0	0	0	0	0
NCT00105534	3	0	2005	2	1	1	1	1	1	1	1	-3	0	0	1	1
NCT00105989	3		2005	2	1	1	1	1	1	1	1	0	1	1	0	0
NCT00106002	2	1	2005	2	1	1	1	1	0	0	1	0	0	0	0	0
NCT00106028	3	0	2005	2	1	1	1	1	1	1	1	0	1	1	0	0
NCT00106080		0	2005	0	1	1	1	1	1	1	1	0	1	0	0	0
NCT00106106	2	0	2005	0	1	1	1	1	1	1	1	0	0	0	0	0
NCT00106353	1	0	2005	2	1	1	1	1	1	1	1	0	0	0	0	0
NCT00106392	4	1	2005	2	1	1	1	1	0	0	1	0	0	0	0	0
NCT00106431	2	1	2005	2	1	1	1	1	1	0	1	0	0	0	0	0
NCT00106535	3		2005	2	1	1	1	1	1	1	1	0	1	1	0	0
NCT00106626	1		2005	2	1	1	1	1	0	0	1	0	0	0	0	0
NCT00106639	2	1	2005	2	1	1	1	1	1	1	1	0	0	0	0	0
NCT00106704	3		2005	2	1	1	1	1	0	1	1	0	1	1	0	0
NCT00106938	3		2005	2	1	1	1	1	0	0	1	3	0	0	1	1
NCT00106964	4	1	2005	0	1	1	1	1	1	1	1	0	1	1	0	0
NCT00107042	2	1	2005	0	1	1	1	1	1	1	1	2	0	1	1	1
NCT00107276	2	1	2005	0	1	1	1	1	0	0	1	0	0	0	0	0
NCT00107575	2	0	2005	0	1	1	1	1	0	1	1	0	0	1	0	0
NCT00107614	2	1	2005	0	1	1	1	1	0	0	1	0	0	0	0	0
NCT00107783	2	1	2005	0	1	1	1	1	0	1	1	0	0	0	0	0
NCT00107952	3	1	2005	2	1	1	1	1	1	1	1	0	0	0	0	0
NCT00107978	3	1	2005	2	1	1	1	1	1	1	1	0	0	0	0	0
NCT00107991	2	0	2005	0	1	1	1	1	0	1	1	0	0	0	0	0
NCT00108069	2	0	2005	0	1	1	1	1	0	1	1	0	0	0	0	0
NCT00108082	3		2005	2	1	1	1	1	0	0	1	0	0	0	0	0
NCT00108160	4	0	2005	0	1	1	1	1	0	0	1	0	0	0	0	0
NCT00108342		0	2005	0	1	1	1	1	0	0	1	0	0	0	0	0
NCT00108355	4	1	2005	0	1	1	1	1	1	1	1	0	1	0	0	0
NCT00108433	3		2005	2	1	1	0	1	0	0	1	0	0	0	0	0
NCT00108524		0	2005	0	1	1	1	1	1	1	1	-4	0	0	1	1
NCT00108550	2	1	2005	0	1	1	1	1	0	0	1	0	0	0	0	0
NCT00108862	4	1	2005	0	1	1	1	1	1	1	1	0	0	1	0	0
NCT00108953	2	0	2005	2	1	1	1	1	1	1	1	0	1	1	0	0
NCT00109005	2	0	2005	0	1	1	1	1	0	1	1	0	0	0	0	0
NCT00109031	3	1	2005	2	1	1	1	1	0	0	1	0	0	0	0	0
NCT00109343	3		2005	2	1	1	1	1	1	1	1	0	0	0	0	0
NCT00109473	2	1	2005	1	1	1	1	1	0	0	1	0	0	1	0	0
NCT00109577	2	1	2005	1	1	1	1	1	0	1	1	0	0	0	0	0
NCT00109590	2		2005	0	1	1	1	1	1	1	1	3	1	0	1	1
NCT00109733	3		2005	2	1	1	1	1	0	0	1	0	1	1	0	0
NCT00109772	2	1	2005	2	1	1	1	1	0	0	1	0	0	0	0	0
NCT00109850	2	1	2005	0	1	1	1	1	0	0	1	0	0	0	0	0
NCT00109928	2	0	2005	0	1	1	1	1	0	1	1	0	0	0	0	0
NCT00109967	2	1	2005	0	1	1	1	1	1	1	1	0	0	0	0	0
NCT00110084	2	1	2005	0	1	1	1	1	0	1	1	0	0	0	0	0
NCT00110214	3		2005	0	1	1	1	1	0	0	1	0	0	1	0	0
NCT00110305	2	1	2005	2	1	1	1	1	1	1	1	0	0	0	0	0
NCT00110357	1	0	2005	2	1	1	1	1	0	1	1	0	0	0	0	0
NCT00110396	3		2005	2	1	1	1	1	0	1	1	0	0	0	0	0
NCT00110461	3		2005	2	1	1	1	1	1	1	1	0	1	1	0	0
NCT00110513	3	0	2005	2	1	1	1	1	0	0	1	0	0	0	0	0
NCT00110617	2		2005	2	1	1	1	1	0	0	1	0	0	0	0	0
NCT00110812	2	1	2005	1	1	1	1	1	1	1	1	0	1	1	0	0
NCT00110890	4		2005	2	1	1	1	1	1	1	1	0	1	1	0	0
NCT00110994	2	1	2005	2	1	1	1	1	0	1	1	0	0	1	0	0
NCT00111007	3	1	2005	2	1	1	1	1	0	1	1	0	0	0	0	0
NCT00111657	2	0	2005	2	1	1	1	1	1	1	1	-5	0	0	1	1
NCT00111761	2	1	2005	2	1	1	1	1	0	1	1	0	0	0	0	0
NCT00111813	1		2005	2	1	1	1	1	1	1	1	0	0	0	0	0
NCT00111917	1	1	2005	2	1	1	1	1	1	1	1	0	0	0	0	0
NCT00112047	3	1	2005	2	1	1	1	1	1	1	1	0	1	1	0	0
NCT00112112	1	1	2005	2	1	1	1	1	1	1	1	0	0	0	0	0
NCT00112294	3	0	2005	2	1	1	1	1	0	0	1	0	0	1	0	0
NCT00112359	3	1	2005	2	1	1	1	1	1	1	1	0	1	1	0	0
NCT00112385	1	1	2005	1	1	1	1	1	0	1	1	2	0	0	1	1
NCT00112905	2		2005	0	1	1	1	1	0	0	1	0	0	0	0	0
NCT00112918	3		2005	1	1	1	1	1	1	1	1	0	0	0	0	0
NCT00113022	2	1	2005	0	1	1	1	1	0	1	1	0	0	0	0	0
NCT00113087	3	1	2005	0	1	1	1	1	1	1	1	0	0	1	0	0
NCT00113217	2	0	2005	1	1	1	1	1	0	0	1	-3	0	0	1	1
NCT00113230	2	0	2005	1	1	1	1	1	0	0	1	0	0	0	0	0
NCT00113269	4	1	2005	2	1	1	1	1	1	1	1	0	1	1	0	0
NCT00113295	4	1	2005	0	1	1	1	1	0	0	1	0	1	0	0	0
NCT00113321	2	0	2005	1	1	1	1	1	0	0	1	0	0	0	0	0
NCT00113334	1	0	2005	1	1	1	1	1	0	0	1	-3	0	0	1	1
NCT00113360	2	0	2005	1	1	1	1	1	0	0	1	0	0	0	0	0
NCT00113490	1	0	2005	2	1	1	1	1	0	1	1	0	0	0	0	0
NCT00113516	2	0	2005	2	1	1	1	1	0	0	1	0	0	1	0	0
NCT00113529	1	0	2005	2	1	1	1	1	1	1	1	0	0	1	0	0
NCT00113568	3	1	2005	2	1	1	1	1	1	1	1	10	0	0	1	1
NCT00113607	3	1	2005	2	1	1	1	1	1	1	1	0	1	1	0	0
NCT00113763	3		2005	2	1	1	1	1	1	1	1	0	1	0	0	0
NCT00113841		1	2005	0	1	1	1	1	0	0	1	0	0	0	0	0
NCT00113919	1	1	2005	0	1	1	1	1	0	0	1	0	0	0	0	0
NCT00114127	3		2005	0	1	1	1	1	0	0	1	0	0	0	0	0
NCT00114634	2	0	2005	0	1	1	1	1	0	1	1	0	0	0	0	0
NCT00115063	4	1	2005	0	1	1	1	1	1	1	1	0	1	1	0	0
NCT00115349	2	1	2005	0	1	1	1	1	0	0	1	0	0	0	0	0
NCT00115739	2	1	2005	0	1	1	1	1	0	0	1	0	0	0	0	0
NCT00115765	3		2005	2	1	1	1	1	0	1	1	0	1	1	0	0
NCT00115804	3	0	2005	0	1	1	1	1	0	0	1	0	0	0	0	0
NCT00115869	3	0	2005	0	1	1	1	1	0	1	1	0	0	0	0	0
NCT00115934	3	1	2005	0	1	1	1	1	1	1	1	0	1	1	0	0
NCT00116168	1		2005	2	1	1	1	1	1	0	1	0	0	0	0	0
NCT00116428	3	1	2005	2	1	1	1	1	1	1	1	0	1	0	0	0
NCT00116649	4	0	2005	2	1	1	1	1	0	0	1	0	0	0	0	0
NCT00116688	3		2005	2	1	1	1	1	1	1	1	0	0	0	0	0
NCT00116753	2	1	2005	2	1	1	1	1	0	0	1	0	0	0	0	0
NCT00116779	2	1	2005	2	1	1	1	1	0	1	1	3	0	0	1	1
NCT00116831	3	1	2005	2	1	1	1	1	1	1	1	3	0	0	1	1
NCT00116857	3	1	2005	0	1	1	1	1	1	1	1	0	0	0	0	0
NCT00117156	2	1	2005	1	1	1	1	1	0	1	1	0	0	0	0	0
NCT00117286	2	0	2005	2	1	1	1	1	0	0	1	3	0	0	1	1
NCT00117312	2	1	2005	2	1	1	1	1	0	0	1	3	0	0	1	1
NCT00117338	3		2005	2	1	1	1	1	1	1	1	0	0	0	0	0
NCT00117585		0	2005	0	1	1	1	1	0	0	1	0	0	0	0	0
NCT00117598	3	1	2005	2	1	1	1	1	0	0	1	0	1	1	0	0
NCT00117637	2	1	2005	2	1	1	1	1	0	1	1	0	0	1	0	0
NCT00117793		0	2005	0	1	1	1	1	1	1	1	-1	1	0	1	1
NCT00117845	2	0	2005	0	1	1	1	0	0	1	1	0	0	0	0	0
NCT00117949	2	1	2005	2	1	1	1	1	0	0	1	3	1	1	1	1
NCT00117962	2	0	2005	0	1	1	1	1	0	1	1	0	0	0	0	0
NCT00117988	2		2005	0	1	1	1	1	0	0	1	0	0	0	0	0
NCT00118053	2	0	2005	1	1	1	1	1	0	0	1	0	0	0	0	0
NCT00118131	2	0	2005	1	1	1	1	1	0	0	1	0	0	0	0	0
NCT00118144	2		2005	0	1	1	1	1	0	0	1	0	0	0	0	0
NCT00118248	2		2005	0	1	1	1	1	0	0	1	0	0	0	0	0
NCT00118378	4	1	2005	0	1	1	1	1	1	1	1	0	1	0	0	0
NCT00118404	3	1	2005	0	1	1	1	1	1	1	1	2	1	0	1	1
NCT00118417	2		2005	0	1	1	1	1	1	1	1	4	1	0	1	1
NCT00118534		1	2005	0	1	1	1	1	1	1	1	0	1	1	0	0
NCT00118742	4		2005	2	1	1	1	1	0	0	1	0	1	1	0	0
NCT00118898	3	1	2005	0	1	1	1	1	1	1	1	0	0	0	0	0
NCT00118911		1	2005	0	1	1	1	1	1	1	1	0	1	0	0	0
NCT00119015	4	0	2005	1	1	1	1	1	1	1	1	0	0	0	0	0
NCT00119158	4	0	2005	1	1	1	1	1	0	1	1	0	1	0	0	0
NCT00119262	2		2005	0	1	1	1	1	0	0	1	0	0	0	0	0
NCT00119678	2	0	2005	2	1	1	1	1	1	1	1	0	0	0	0	0
NCT00120042		0	2005	0	1	1	1	1	0	0	1	0	1	1	0	0
NCT00120250	4	1	2005	0	1	1	1	1	1	1	1	0	0	0	0	0
NCT00120406		1	2005	1	1	1	1	1	1	1	1	2	1	0	1	1
NCT00120523	3		2005	2	1	1	1	1	0	0	1	0	0	0	0	0
NCT00121134		1	2005	1	1	1	1	1	0	0	1	-3	0	0	1	1
NCT00121186	2	0	2005	0	1	1	1	1	0	0	1	0	0	0	0	0
NCT00121199	2		2005	0	1	1	1	1	1	1	1	0	0	0	0	0
NCT00121225	2	1	2005	0	1	1	1	0	0	0	1	0	0	0	0	0
NCT00121472		1	2005	2	1	1	1	1	1	1	1	0	0	0	0	0
NCT00121485		1	2005	2	1	1	1	1	1	1	1	0	1	0	0	0
NCT00121641	3		2005	2	1	1	1	1	1	1	1	0	1	1	0	0
NCT00121667	3		2005	2	1	1	1	1	1	1	1	0	1	1	0	0
NCT00121810	4		2005	2	1	1	1	1	0	0	1	0	1	1	0	0
NCT00121836	4		2005	2	1	1	1	1	0	0	1	0	0	0	0	0
NCT00122109		0	2005	0	1	1	1	1	1	1	1	9	0	0	1	1
NCT00122187		0	2005	0	1	1	1	1	0	1	1	-1	0	0	1	1
NCT00122369	2	1	2005	0	1	1	1	1	0	1	1	24	1	1	1	1
NCT00122382	3	0	2005	2	1	1	1	1	1	1	1	0	1	1	0	0
NCT00122447		0	2005	1	1	1	1	1	0	0	1	0	0	1	0	0
NCT00122460	3	1	2005	2	1	1	1	1	1	1	1	0	1	1	0	0
NCT00122681	3		2005	2	1	1	1	1	1	1	1	2	0	0	1	1
NCT00122954	1	1	2005	0	1	1	1	1	0	1	1	-3	0	0	1	1
NCT00122980	3	1	2005	0	1	1	1	1	1	1	1	0	0	1	0	0
NCT00123123	2		2005	0	1	1	1	1	1	1	1	0	0	0	0	0
NCT00123409		0	2005	0	1	1	1	1	0	1	1	0	0	0	0	0
NCT00123422		0	2005	0	1	1	1	1	1	1	1	0	1	1	0	0
NCT00123487	3	0	2005	2	1	1	1	1	1	1	1	0	0	0	0	0
NCT00123604	4	0	2005	1	1	1	1	1	1	1	1	0	0	0	0	0
NCT00123630	2	0	2005	1	1	1	1	1	1	1	1	0	1	0	0	0
NCT00123643	4	0	2005	1	1	1	1	1	0	0	1	0	0	0	0	0
NCT00123734	2		2005	0	1	1	0	1	0	0	1	0	0	0	0	0
NCT00124020	3	0	2005	2	1	1	1	1	1	1	1	0	0	0	0	0
NCT00124072	3	1	2005	1	1	1	1	1	0	0	1	0	0	0	0	0
NCT00124176	4	1	2005	1	1	1	1	1	0	0	1	0	0	0	0	0
NCT00124449	2	0	2005	2	1	1	1	1	1	1	1	0	0	0	0	0
NCT00124579	2	1	2005	0	1	1	1	1	0	0	1	0	0	0	0	0
NCT00124709	4		2005	2	1	1	1	1	0	0	1	0	0	0	0	0
NCT00124735	3	0	2005	2	1	1	1	1	0	0	1	0	0	0	0	0
NCT00124748	3		2005	2	1	1	1	1	1	1	1	0	0	0	0	0
NCT00124943	1	0	2005	2	1	1	1	1	0	0	1	-2	0	0	1	1
NCT00124982	3		2005	2	1	1	1	1	1	1	1	0	0	0	0	0
NCT00125034	2	0	2005	2	1	1	1	1	0	1	1	0	0	1	0	0
NCT00125138	2	1	2005	2	1	1	1	1	0	0	1	-3	0	0	1	1
NCT00125164	3	1	2005	2	1	1	1	1	0	0	1	-3	1	1	1	1
NCT00125190	2	1	2005	2	1	1	1	1	0	0	1	3	0	0	1	1
NCT00125268	3	1	2005	1	1	1	1	1	0	1	1	0	0	0	0	0
NCT00125515	2	1	2005	0	1	1	1	1	0	0	1	0	0	0	0	0
NCT00125593	4	1	2005	1	1	1	1	1	1	1	1	0	1	1	0	0
NCT00125931	2	0	2005	0	1	1	1	1	0	1	1	-3	1	1	1	1
NCT00125957	3	0	2005	0	1	1	1	1	0	0	1	-1	1	0	1	1
NCT00126113		0	2005	0	1	1	1	1	0	1	1	-3	0	0	1	1
NCT00126191	2	1	2005	0	1	1	1	1	0	0	1	0	0	0	0	0
NCT00126568	2		2005	0	1	1	1	1	1	1	1	0	0	0	0	0
NCT00126659	2		2005	0	1	1	1	1	0	0	1	0	0	0	0	0
NCT00126776		1	2005	0	1	1	1	1	1	1	1	3	0	0	1	1
NCT00127036	2	1	2005	1	1	1	1	1	0	0	1	0	0	0	0	0
NCT00127101	1		2005	2	1	1	1	1	0	1	1	0	0	0	0	0
NCT00127166	3		2005	2	1	1	1	1	1	1	1	0	1	1	0	0
NCT00127192	2		2005	2	1	1	1	1	0	1	1	0	1	1	0	0
NCT00127530	3	1	2005	2	1	1	1	1	1	1	1	0	0	0	0	0
NCT00127712	4	1	2005	0	1	1	1	1	0	1	1	3	1	1	1	1
NCT00127790		0	2005	0	1	1	1	1	0	0	1	0	1	1	0	0
NCT00127803	1	0	2005	2	1	1	1	1	1	1	1	3	0	0	1	1
NCT00127842	4		2005	2	1	1	1	1	0	0	1	0	0	0	0	0
NCT00127855	2		2005	2	1	1	1	1	1	1	1	4	0	0	1	1
NCT00127933	4		2005	2	1	1	1	1	0	0	1	0	0	0	0	0
NCT00128180	2	1	2005	0	1	1	0	0	1	1	1	0	0	0	0	0
NCT00128193	2		2005	0	1	1	1	1	1	1	1	0	0	0	0	0
NCT00128206	3	1	2005	0	1	1	1	1	1	1	1	0	0	0	0	0
NCT00128219	2		2005	0	1	1	1	1	0	0	1	0	1	1	0	0
NCT00128401	2		2005	0	1	1	1	1	0	1	1	0	0	0	0	0
NCT00128492	3	1	2005	2	1	1	1	1	1	0	1	-3	0	0	1	1
NCT00128661	3		2005	2	1	1	1	1	1	1	1	0	0	0	0	0
NCT00128713	3	1	2005	0	1	1	1	1	1	1	1	0	0	1	0	0
NCT00128830	2	0	2005	2	1	1	1	1	0	0	1	0	0	0	0	0
NCT00128921	2	1	2005	0	1	1	1	1	0	0	1	6	0	0	1	1
NCT00129116	2		2005	2	1	1	1	1	1	1	1	7	0	0	1	1
NCT00129129	2		2005	2	1	1	1	1	1	1	1	6	0	0	1	1
NCT00129220	3		2005	2	1	1	1	1	1	1	1	0	1	1	0	0
NCT00129246	1		2005	0	1	1	0	1	0	1	1	1	0	0	1	1
NCT00129259	2	1	2005	0	1	1	1	1	1	1	1	0	1	0	0	0
NCT00129311	2	1	2005	0	1	1	0	0	1	1	1	3	0	0	1	0
NCT00129402	3		2005	2	1	1	0	1	1	1	1	0	1	1	0	0
NCT00129441	2	0	2005	1	1	1	1	1	1	1	1	6	1	1	1	1
NCT00129467		1	2005	0	1	1	1	1	0	0	1	-3	0	0	1	1
NCT00129753	2	0	2005	0	1	1	1	1	0	0	1	0	0	0	0	0
NCT00129766	3	1	2005	2	1	1	1	1	0	1	1	10	0	1	1	1
NCT00129961	4	0	2005	2	1	1	1	1	1	1	1	0	1	1	0	0
NCT00130039	4	1	2005	0	1	1	1	1	1	1	1	0	0	0	0	0
NCT00130247	3		2005	0	1	1	1	1	0	1	1	0	0	0	0	0
NCT00130286	1	1	2005	0	1	1	1	1	1	1	1	0	0	0	0	0
NCT00130520	2	1	2005	1	1	1	1	1	0	1	1	0	0	0	0	0
NCT00130637	2	1	2005	0	1	1	1	1	1	1	1	0	0	0	0	0
NCT00130728	3		2005	2	1	1	1	1	1	1	1	0	0	1	0	0
NCT00130793	3		2005	2	1	1	1	1	0	1	1	0	0	0	0	0
NCT00130832	3		2005	2	1	1	1	1	0	1	1	0	1	0	0	0
NCT00130923	4	1	2005	1	1	1	1	1	0	1	1	0	0	0	0	0
NCT00131248	3		2005	0	1	1	1	1	0	1	1	0	0	0	0	0
NCT00131352	3	0	2005	2	1	1	1	1	1	1	1	0	1	1	0	0
NCT00131378		1	2005	0	1	1	1	1	1	1	1	0	0	0	0	0
NCT00131456	2	1	2005	0	1	1	1	1	0	0	1	0	1	0	0	0
NCT00131508	2	1	2005	0	1	1	1	1	0	0	1	-4	0	0	1	1
NCT00131573	3	0	2005	2	1	1	1	1	0	0	1	0	0	0	0	0
NCT00131664	3	1	2005	1	1	1	1	1	0	0	1	0	0	0	0	0
NCT00131677	2	1	2005	0	1	1	1	1	1	1	1	3	0	0	1	1
NCT00131885	4	1	2005	0	1	1	1	1	0	1	1	-1	0	0	1	1
NCT00131911	2		2005	0	1	1	1	1	0	0	1	0	0	0	0	0
NCT00132028	2		2005	0	1	1	1	1	0	0	1	0	0	0	0	0
NCT00132314	3	1	2005	0	1	1	1	1	1	1	1	-2	0	0	1	1
NCT00132496	2	0	2005	2	1	1	1	1	0	0	1	0	0	0	0	0
NCT00132678	3	0	2005	2	1	1	1	1	1	1	1	0	1	1	0	0
NCT00132691	4	1	2005	0	1	1	1	1	1	1	1	0	0	1	0	0
NCT00132730	2	0	2005	2	1	1	1	1	0	0	1	0	0	0	0	0
NCT00132769	2	0	2005	2	1	1	1	1	0	0	1	0	0	0	0	0
NCT00132808	3		2005	2	1	1	1	1	1	1	1	0	0	0	0	0
NCT00132873	3		2005	2	1	1	1	1	0	0	1	0	0	0	0	0
NCT00133575	1		2005	0	1	1	1	1	1	1	1	0	0	0	0	0
NCT00133705	3	1	2005	0	1	1	1	1	1	1	1	-5	0	0	1	1
NCT00133978	3	1	2005	2	1	1	1	1	1	1	1	0	0	0	0	0
NCT00134043	2		2005	0	1	1	1	1	1	1	1	0	0	0	0	0
NCT00134563	3	1	2005	2	1	1	1	1	1	1	1	0	1	1	0	0
NCT00134719	2		2005	2	1	1	1	1	1	1	1	5	0	0	1	1
NCT00134784	2	0	2005	0	1	1	1	1	0	1	1	0	0	0	0	0
NCT00134901	2	1	2005	0	1	1	1	1	0	0	1	0	0	0	0	0
NCT00135330	3	0	2005	2	1	1	1	1	1	1	1	0	0	1	0	0
NCT00135356	4	0	2005	2	1	1	1	1	0	0	1	0	0	1	0	0
NCT00135798	2	1	2005	1	1	1	1	1	1	1	1	3	1	1	1	1
NCT00136084	3	1	2005	0	1	1	1	0	1	1	1	-9	0	0	1	0
NCT00136318	3	1	2005	0	1	1	1	1	1	1	1	0	0	0	0	0
NCT00136760	2	1	2005	0	1	1	1	1	0	1	1	0	0	0	0	0
NCT00136916	3	0	2005	2	1	1	1	1	1	1	1	8	0	0	1	1
NCT00136955	2	0	2005	2	1	1	1	1	0	0	1	3	0	0	1	1
NCT00137046	3	0	2005	2	1	1	1	1	0	0	1	7	0	0	1	1
NCT00137280		0	2005	0	1	1	1	1	0	1	1	5	1	0	1	1
NCT00137423	2	0	2005	2	1	1	1	1	1	1	1	0	0	0	0	0
NCT00137436	1	0	2005	2	1	1	1	1	0	0	1	0	0	0	0	0
NCT00137449	2	0	2005	2	1	1	1	1	0	0	1	0	0	0	0	0
NCT00137631	1	0	2005	0	1	1	1	1	1	1	1	0	0	0	0	0
NCT00138034	4	0	2005	1	1	1	1	1	0	0	1	0	0	0	0	0
NCT00138073		1	2005	0	1	1	1	1	0	0	1	0	0	0	0	0
NCT00138125	2	1	2005	1	1	1	1	1	0	0	1	0	0	0	0	0
NCT00138151	2	0	2005	0	1	1	1	1	0	0	1	0	0	0	0	0
NCT00138203	2		2005	0	1	1	1	1	0	0	1	0	0	0	0	0
NCT00138424	1		2005	0	1	1	1	1	1	1	1	0	0	1	0	0
NCT00138645	4	0	2005	0	1	1	1	1	0	0	1	3	0	0	1	1
NCT00138658	1	0	2005	2	1	1	1	1	0	1	1	0	0	0	0	0
NCT00138671	3	0	2005	2	1	1	1	1	0	0	1	3	0	0	1	1
NCT00139477		1	2005	0	1	1	1	1	1	1	1	6	0	0	1	1
NCT00139659	3	0	2005	2	1	1	1	1	0	0	1	5	0	0	1	1
NCT00139737	3	0	2005	2	1	1	1	1	0	0	1	0	0	0	0	0
NCT00139776	4	1	2005	2	1	1	1	1	1	1	1	0	1	1	0	0
NCT00139997		0	2005	0	1	1	1	1	1	1	1	0	1	0	0	0
NCT00140140	1	0	2005	2	1	1	1	1	0	0	1	-1	0	0	1	1
NCT00140556	0	0	2005	2	1	1	1	1	1	1	1	0	0	0	0	0
NCT00141037	1	1	2005	1	1	1	1	1	1	1	1	0	0	0	0	0
NCT00141102	4	1	2005	2	1	1	1	1	1	1	1	0	1	1	0	0
NCT00141219	3	0	2005	2	1	1	1	1	0	0	1	0	1	1	0	0
NCT00141271	3	1	2005	2	1	1	1	1	1	1	1	0	1	1	0	0
NCT00141453	3		2005	2	1	1	1	1	1	1	1	-6	0	1	1	1
NCT00141726	2	1	2005	0	1	1	1	1	0	1	1	0	0	0	0	0
NCT00141739	2	1	2005	0	1	1	1	1	1	1	1	0	0	1	0	0
NCT00141765	2	1	2005	0	1	1	1	1	0	0	1	0	0	0	0	0
NCT00141778	2	1	2005	0	1	1	1	1	1	1	1	-4	0	1	1	1
NCT00141817	3		2005	2	1	1	1	1	1	1	1	9	0	0	1	1
NCT00142116	2	1	2005	1	1	1	1	1	1	1	1	3	0	0	1	1
NCT00142298	3		2005	2	1	1	1	1	1	1	1	0	0	0	0	0
NCT00142818	2	1	2005	1	1	1	1	1	0	0	1	0	0	0	0	0
NCT00142909	2	1	2005	0	1	1	1	1	0	0	1	3	0	0	1	1
NCT00142935		1	2005	0	1	1	1	1	0	0	1	0	1	0	0	0
NCT00143247	2	0	2005	2	1	1	1	1	0	0	1	3	0	0	1	1
NCT00143312	4	1	2005	1	1	1	1	1	0	0	1	0	0	0	0	0
NCT00143390	3	1	2005	2	1	1	1	1	0	0	1	0	0	0	0	0
NCT00143403	3	0	2005	2	1	1	1	1	0	0	1	0	0	0	0	0
NCT00143455	3	1	2005	2	1	1	1	1	0	0	1	3	1	0	1	1
NCT00143598	3	1	2005	1	1	1	1	1	1	1	1	0	0	0	0	0
NCT00143845	2	1	2005	0	1	1	1	1	0	0	1	-1	0	0	1	1
NCT00144781	4		2005	2	1	1	1	1	0	0	1	0	0	0	0	0
NCT00144963	1	0	2005	2	1	1	1	1	0	0	1	0	0	0	0	0
NCT00145041	1	0	2005	2	1	1	1	1	0	0	1	0	0	0	0	0
NCT00145249	2		2005	0	1	1	1	1	1	1	1	0	0	0	0	0
NCT00145327	3		2005	2	1	1	1	1	1	1	1	0	0	0	0	0
NCT00145418	2	0	2005	2	1	1	1	1	0	0	1	0	0	0	0	0
NCT00145496	3	1	2005	2	1	1	1	1	0	1	1	0	0	1	0	0
NCT00145509	3	1	2005	2	1	1	1	1	0	1	1	5	0	0	1	1
NCT00145574	4		2005	2	1	1	1	1	1	1	1	0	1	1	0	0
NCT00145587		0	2005	0	1	1	1	1	0	0	1	0	0	0	0	0
NCT00145704		0	2005	1	1	1	1	1	0	0	1	0	0	0	0	0
NCT00145795	4	1	2005	1	1	1	1	1	0	1	1	3	1	1	1	1
NCT00146757	2		2005	2	1	1	1	1	0	0	1	6	0	0	1	1
NCT00146770	3		2005	2	1	1	1	1	1	1	1	3	0	0	1	1
NCT00146848	4	1	2005	2	1	1	1	1	1	1	1	0	0	1	0	0
NCT00147199	3	0	2005	2	1	1	1	1	1	1	1	0	1	1	0	0
NCT00147212	2	0	2005	1	1	1	1	1	0	0	1	0	0	0	0	0
NCT00147225	1	0	2005	1	1	1	1	1	0	0	1	3	0	0	1	1
NCT00147238		0	2005	0	1	1	1	1	0	0	1	0	0	0	0	0
NCT00147277	4	0	2005	0	1	1	1	1	0	1	1	0	0	0	0	0
NCT00147290	4	0	2005	0	1	1	1	1	1	1	1	0	0	0	0	0
NCT00147316	3		2005	2	1	1	0	1	1	1	1	0	0	0	0	0
NCT00147446	2	1	2005	0	1	1	1	1	1	1	1	-4	1	1	1	1
NCT00147498	2	0	2005	2	1	1	1	1	1	1	1	0	0	0	0	0
NCT00147537	1	0	2005	2	1	1	1	1	0	0	1	5	1	0	1	1
NCT00147745	2	0	2005	2	1	1	1	1	0	0	1	0	1	0	0	0
NCT00147966	2	0	2005	1	1	1	1	1	1	1	1	0	0	0	0	0
NCT00148109	2	1	2005	1	1	1	1	1	0	0	1	0	1	0	0	0
NCT00148122	2	1	2005	0	1	1	1	1	0	0	1	0	0	0	0	0
NCT00148668	2	1	2005	1	1	1	1	1	0	0	1	0	0	0	0	0
NCT00148759	4	0	2005	1	1	1	1	1	0	1	1	0	0	0	0	0
NCT00148798	3	1	2005	2	1	1	1	0	1	1	1	0	1	1	0	0
NCT00148954	4	1	2005	2	1	1	1	1	1	1	1	0	1	0	0	0
NCT00149214	2	0	2005	2	1	1	1		0	1	1	0	0	0	0	0
NCT00149227	4	1	2005	0	1	1	1	1	1	1	1	0	1	0	0	0
NCT00149630	2	1	2005	0	1	1	1	1	1	0	1	0	0	0	0	0
NCT00149643	2	1	2005	0	1	1	1	0	0	1	1	-1	1	0	1	0
NCT00149747	2	1	2005	0	1	1	1	1	0	1	1	0	0	0	0	0
NCT00149825	2		2005	0	1	1	1	1	0	1	1	0	0	1	0	0
NCT00149890	3		2005	2	1	1	1	1	0	0	1	0	0	0	0	0
NCT00149994	4		2005	2	1	1	1	1	0	0	1	0	0	0	0	0
NCT00150176	3	1	2005	2	1	1	1	1	1	1	1	0	0	0	0	0
NCT00150345	3	0	2005	1	1	1	1	1	0	0	1	0	0	1	0	0
NCT00150592	2		2005	2	1	1	0	1	0	0	1	0	0	1	0	0
NCT00150618	3		2005	2	1	1	0	1	0	0	1	0	1	1	0	0
NCT00150969	3	1	2005	0	1	1	1	1	1	1	1	3	1	0	1	1
NCT00151372		1	2005	0	1	1	1	1	1	0	1	0	0	0	0	0
NCT00151411	2	0	2005	0	1	1	1	1	1	1	1	0	0	0	0	0
NCT00151775	2		2005	2	1	1	1	1	0	0	1	0	1	1	0	0
NCT00151814	1		2005	2	1	1	1	1	0	0	1	9	0	0	1	1
NCT00151892	3		2005	2	1	1	1	1	0	0	1	0	0	0	0	0
NCT00151996	2		2005	2	1	1	0	1	0	1	1	0	1	1	0	0
NCT00152009	3		2005	2	1	1	0	1	1	1	1	0	1	1	0	0
NCT00152516	3	0	2005	2	1	1	1	1	1	1	1	-3	0	0	1	1
NCT00152763	3		2005	0	1	1	1	1	1	1	1	19	0	0	1	1
NCT00153166	2	1	2005	0	1	1	1	1	0	0	1	0	0	0	0	0
NCT00153179	1	0	2005	0	1	1	1	1	0	0	1	0	0	0	0	0
NCT00153985	2	1	2005	0	1	1	1	1	0	1	1	0	0	0	0	0
NCT00154102	3	1	2005	2	1	1	1	0	1	1	1	2	1	1	1	0
NCT00154284	3		2005	2	1	1	1	1	0	0	1	0	0	0	0	0
NCT00154310	4		2005	2	1	1	1	1	1	1	1	0	0	0	0	0
NCT00154466		1	2005	0	1	1	1	1	0	1	1	0	0	0	0	0
NCT00156013	1	0	2005	2	1	1	1	1	1	1	1	0	0	0	0	0
NCT00156065	3	1	2005	2	1	1	1	1	0	0	1	2	0	0	1	1
NCT00156533	4	1	2005	1	1	1	1	1	0	0	1	-3	0	0	1	1
NCT00156715	4	1	2005	1	1	1	1	1	0	1	1	0	0	0	0	0
NCT00156910	3		2005	2	1	1	1	1	1	1	1	0	0	0	0	0
NCT00156923	3	0	2005	2	1	1	1	1	0	0	1	0	0	0	0	0
NCT00156936	3	0	2005	2	1	1	1	1	0	0	1	0	0	0	0	0
NCT00157014	3	1	2005	2	1	1	1	1	0	0	1	0	0	0	0	0
NCT00157157	3	1	2005	2	1	1	1	1	1	1	1	-7	0	0	1	1
NCT00157755			2005	2	1	1	1	1	1	1	1	0	0	1	0	0
NCT00157820	4	1	2005	0	1	1	1	1	1	1	1	0	1	0	0	0
NCT00157950	3		2005	2	1	1	1	1	0	1	1	5	0	0	1	1
NCT00158197		1	2005	1	1	1	1	1	0	1	1	4	1	0	1	1
NCT00158249	2	0	2005	0	1	1	1		1	1	1	0	0	0	0	0
NCT00158600	3	1	2005	2	1	1	1	1	1	1	1	2	1	0	1	1
NCT00158743	2	1	2005	1	1	1	1	1	0	1	1	-6	0	0	1	1
NCT00159432	2		2005	1	1	1	1	1	1	1	1	0	0	0	0	0
NCT00159783	3	1	2005	2	1	1	1	1	0	1	1	2	0	0	1	1
NCT00159822	2	0	2005	2	1	1	1	1	0	0	1	0	0	0	0	0
NCT00159861	3		2005	2	1	1	0	1	0	0	1	0	0	0	0	0
NCT00159874	3	1	2005	2	1	1	1	1	1	1	1	15	0	0	1	1
NCT00159913	3	1	2005	2	1	1	1	1	1	1	1	0	0	1	0	0
NCT00159965	4	1	2005	0	1	1	1	1	0	1	1	0	1	0	0	0
NCT00160199	4	0	2005	2	1	1	1	1	0	0	1	0	0	0	0	0
NCT00160251	2	1	2005	2	1	1	1	1	0	0	1	0	0	0	0	0
NCT00160524	3	0	2005	2	1	1	0	0	0	1	1	3	0	0	1	0
NCT00160563	3	0	2005	2	1	1	1	1	0	0	1	0	0	0	0	0
NCT00160641	3	0	2005	2	1	1	1	1	0	0	1	1	0	0	1	1
NCT00160693	3	0	2005	2	1	1	1	1	0	0	1	2	0	0	1	1
NCT00160706	3	0	2005	2	1	1	1	1	1	1	1	3	0	0	1	1
NCT00161213	2	1	2005	0	1	1	1	1	0	1	1	0	0	0	0	0
NCT00161382		0	2005	0	1	1	1	1	0	1	1	-3	0	0	1	1
NCT00161473		1	2005	0	1	1	1	1	0	1	1	0	0	0	0	0
NCT00161616	4	0	2005	2	1	1	1	1	0	0	1	0	0	0	0	0
NCT00162032	3	0	2005	0	1	1	1	1	0	0	1	0	0	0	0	0
NCT00162097	1	0	2005	2	1	1	1	1	0	0	1	5	0	0	1	1
NCT00162123	2	1	2005	2	1	1	1	0	1	0	1	0	0	0	0	0
NCT00162136	1	0	2005	2	1	1	1	1	0	0	1	0	0	0	0	0
NCT00162266	2		2005	2	1	1	1	1	1	1	1	15	1	1	1	1
NCT00162942	3		2005	2	1	1	1	1	1	1	1	0	0	1	0	0
NCT00162981	2	1	2005	2	1	1	1	1	0	1	1	3	1	0	1	1
NCT00163020	2	1	2005	0	1	1	1	1	0	1	1	-10	0	0	1	1
NCT00163215	3	1	2005	2	1	1	1	1	0	0	1	3	0	0	1	1
NCT00163293	3	0	2005	2	1	1	1	1	0	0	1	3	1	0	1	1
NCT00165646	3		2005	2	1	1	1	1	0	0	1	0	0	0	0	0
NCT00165672	3		2005	2	1	1	1	1	0	0	1	0	0	0	0	0
NCT00165698	3		2005	2	1	1	1	1	0	0	1	0	0	1	0	0
NCT00165776	2		2005	2	1	1	1	1	0	0	1	0	0	0	0	0
NCT00165841	2	0	2005	2	1	1	1	1	1	1	1	0	1	0	0	0
NCT00165958	4	0	2005	0	1	1	1	1	0	0	1	0	0	0	0	0
NCT00166036	2	0	2005	0	1	1	1	1	0	1	1	0	0	0	0	0
NCT00166205	3	0	2005	2	1	1	0	1	0	0	1	0	1	0	0	0
NCT00166296	2	0	2005	1	1	1	1	1	1	1	1	-2	0	0	1	1
NCT00166361		1	2005	0	1	1	1	1	0	0	1	-3	0	0	1	1
NCT00166504	4	0	2005	2	1	1	1	1	0	0	1	0	1	0	0	0
NCT00166517	3		2005	2	1	1	1	1	0	1	1	0	1	0	0	0
NCT00167102		0	2005	0	1	1	1	1	0	0	1	3	0	0	1	1
NCT00167206	1	1	2005	0	1	1	1	1	0	0	1	0	0	0	0	0
NCT00167245	2	1	2005	1	1	1	1	1	0	0	1	0	1	0	0	0
NCT00167544	2	1	2005	0	1	1	1	1	0	1	1	0	0	1	0	0
NCT00167778		0	2005	0	1	1	1	1	0	0	1	10	1	1	1	1
NCT00168038	3		2005	2	1	1	0	1	0	1	1	0	0	0	0	0
NCT00168064	2	0	2005	2	1	1	1	1	1	1	1	0	0	0	0	0
NCT00168103	2	1	2005	2	1	1	1	1	1	1	1	0	1	1	0	0
NCT00168298	3	0	2005	2	1	1	1	1	0	0	1	0	0	0	0	0
NCT00168311		0	2005	2	1	1	1	1	0	0	1	0	0	0	0	0
NCT00168324	3	0	2005	2	1	1	1	1	0	0	1	0	0	0	0	0
NCT00168337	3	0	2005	2	1	1	1	1	0	0	1	0	0	0	0	0
NCT00168389	3	0	2005	2	1	1	1	1	0	0	1	0	0	0	0	0
NCT00168428	3		2005	2	1	1	1	1	1	1	1	0	0	0	0	0
NCT00168454	2	1	2005	2	1	1	1	1	1	1	1	0	0	0	0	0
NCT00170157	2	1	2005	1	1	1	1	1	0	0	1	0	0	0	0	0
NCT00170846	4	1	2005	2	1	1	1	1	0	0	1	0	0	0	0	0
NCT00170950	3		2005	2	1	1	1	1	1	1	1	0	0	0	0	0
NCT00171054	4		2005	2	1	1	1	1	0	0	1	0	0	0	0	0
NCT00171301	4	1	2005	2	1	1	1	1	0	0	1	0	0	0	0	0
NCT00171340	3	1	2005	2	1	1	1	1	1	1	1	0	0	0	0	0
NCT00171704	3		2005	1	1	1	1	1	0	0	1	0	0	0	0	0
NCT00171834	1		2005	2	1	1	1	1	0	0	1	0	0	0	0	0
NCT00171925	3		2005	2	1	1	1	1	0	0	1	0	0	0	0	0
NCT00172042	3		2005	2	1	1	1	1	1	1	1	0	0	0	0	0
NCT00172185	3	1	2005	2	1	1	1	1	1	1	1	0	0	0	0	0
NCT00174187	3	0	2005	2	1	1	1	1	0	0	1	5	0	0	1	1
NCT00174252	3	0	2005	2	1	1	1	1	0	0	1	0	0	1	0	0
NCT00174265	3	1	2005	2	1	1	1	1	0	1	1	0	1	0	0	0
NCT00174291	3	0	2005	2	1	1	1	1	0	0	1	7	0	0	1	1
NCT00174382	3	0	2005	2	1	1	1	1	0	0	1	0	0	1	0	0
NCT00174447	3	0	2005	2	1	1	1	1	1	1	1	5	0	0	1	1
NCT00174460	2	0	2005	2	1	1	1	1	0	0	1	3	1	1	1	1
NCT00174785	3	1	2005	2	1	1	1	1	1	1	1	0	1	1	0	0
NCT00174915	3	0	2005	2	1	1	1	1	1	1	1	0	1	1	0	0
NCT00174941	2	0	2005	2	1	1	1	1	0	1	1	9	0	0	1	1
NCT00174967	2	0	2005	2	1	1	1	1	1	1	1	0	1	1	0	0
NCT00175019	3	0	2005	2	1	1	1	1	1	1	1	6	0	0	1	1
NCT00175877	3	0	2005	2	1	1	1	1	1	1	1	2	0	0	1	1
NCT00176254	2	0	2005	2	1	1	1	1	0	0	1	0	0	0	0	0
NCT00176306	4	0	2005	1	1	1	1	1	0	0	1	0	0	0	0	0
NCT00176436	4	1	2005	1	1	1	1	1	0	1	1	0	0	0	0	0
NCT00176462	2	0	2005	0	1	1	1	1	0	0	1	0	0	0	0	0
NCT00176488	2	0	2005	0	1	1	1	1	0	0	1	0	0	0	0	0
NCT00176501	2	0	2005	0	1	1	1	1	0	0	1	0	0	0	0	0
NCT00176605	2	0	2005	1	1	1	1	1	0	0	1	0	0	0	0	0
NCT00176631	2	0	2005	0	1	1	1	1	0	0	1	-3	0	0	1	1
NCT00176644	2	0	2005	0	1	1	1	1	0	0	1	0	0	0	0	0
NCT00176839	2	1	2005	0	1	1	1	1	0	0	1	0	0	0	0	0
NCT00176878	2	1	2005	0	1	1	1	1	0	0	1	0	0	0	0	0
NCT00176904	2	0	2005	0	1	1	1	1	1	1	1	0	0	0	0	0
NCT00176917	2	0	2005	0	1	1	1	1	0	0	1	0	0	0	0	0
NCT00177294	4	1	2005	0	1	1	1	1	1	1	1	0	0	0	0	0
NCT00177671	4	1	2005	0	1	1	1	1	1	1	1	4	1	0	1	1
NCT00178191		1	2005	0	1	1	1	1	0	0	1	0	0	0	0	0
NCT00178256	1		2005	0	1	1	0	0	0	1	1	0	0	0	0	0
NCT00178464	1	1	2005	1	1	1	1	1	0	0	1	3	0	0	1	1
NCT00178477		0	2005	0	1	1	1	1	0	0	1	0	0	0	0	0
NCT00178503	2	1	2005	0	1	1	1	1	0	0	1	-4	1	1	1	1
NCT00178685	4		2005	0	1	1	1	1	1	1	1	0	0	0	0	0
NCT00178711	3	1	2005	0	1	1	1	1	1	1	1	0	1	0	0	0
NCT00178919		0	2005	0	1	1	1	1	1	1	1	3	0	0	1	1
NCT00179309	2	1	2005	0	1	1	1	0	1	1	1	0	0	0	0	0
NCT00179621	3	1	2005	1	1	1	1	1	1	1	1	0	1	1	0	0
NCT00179647	3	0	2005	1	1	1	1	1	1	1	1	3	0	0	1	1
NCT00179660	2		2005	1	1	1	1	1	0	0	1	0	0	0	0	0
NCT00179673	2	0	2005	1	1	1	1	1	0	1	1	0	0	0	0	0
NCT00179959	4	0	2005	1	1	1	1	1	0	1	1	0	0	0	0	0
NCT00180271	2	1	2005	1	1	1	1	1	1	1	1	0	1	0	0	0
NCT00180323	4	0	2005	2	1	1	1	1	0	0	1	3	0	0	1	1
NCT00180479	3	1	2005	2	1	1	1	0	1	1	1	-3	1	1	1	0
NCT00181610	2	1	2005	0	1	1	0	0	1	1	1	0	0	0	0	0
NCT00181623	2		2005	0	1	1	1	1	1	1	1	0	0	0	0	0
NCT00181714	4	1	2005	1	1	1	1	1	1	1	1	0	0	0	0	0
NCT00181766	4	1	2005	1	1	1	1	1	0	0	1	-2	0	0	1	1
NCT00181844	4	1	2005	0	1	1	1	1	0	0	1	-4	0	0	1	1
NCT00181883	4	1	2005	0	1	1	1	1	1	1	1	-4	0	0	1	1
NCT00182078	4	1	2005	0	1	1	1	1	1	1	1	3	1	1	1	1
NCT00182091		1	2005	0	1	1	1	1	0	1	1	-5	0	0	1	1
NCT00182689	2		2005	0	1	1	1	1	0	0	1	0	0	0	0	0
NCT00183092	2	1	2005	0	1	1	1	1	1	1	1	0	0	1	0	0
NCT00183196	3	0	2005	0	1	1	1	1	1	1	1	-3	0	0	1	1
NCT00183248	1	1	2005	0	1	1	1	1	1	1	1	3	0	0	1	1
NCT00183339	2	1	2005	0	1	1	1	1	0	0	1	0	0	0	0	0
NCT00183430		1	2005	0	1	1	1	1	0	1	1	0	0	0	0	0
NCT00183456	2		2005	0	1	1	1	1	0	0	1	8	1	1	1	1
NCT00183794	2		2005	1	1	1	1	1	0	0	1	0	0	0	0	0
NCT00183963	2		2005	1	1	1	1	1	0	0	1	0	0	0	0	0
NCT00184028	2		2005	1	1	1	1	1	0	0	1	0	0	0	0	0
NCT00184054	2		2005	0	1	1	1	1	0	0	1	0	0	0	0	0
NCT00184548	3	0	2005	2	1	1	1	1	0	0	1	3	0	1	1	1
NCT00184600	3	0	2005	2	1	1	1	1	0	0	1	3	0	0	1	1
NCT00184717	3	0	2005	2	1	1	1	1	1	1	1	3	0	0	1	1
NCT00185211	3	1	2005	2	1	1	1	1	1	1	1	-1	1	1	1	1
NCT00185380	2	0	2005	2	1	1	1	1	1	1	1	0	0	0	0	0
NCT00185458	3	0	2005	2	1	1	1	1	0	1	1	1	0	1	1	1
NCT00185588	1	1	2005	2	1	1	1	1	0	0	1	-6	0	0	1	1
NCT00185965	1	1	2005	1	1	1	1	1	0	1	1	0	0	0	0	0
NCT00186901	3	0	2005	0	1	1	1	1	0	1	1	1	1	1	1	1
NCT00187096		1	2005	0	1	1	1	0	0	1	1	3	0	0	1	0
NCT00187135	3	0	2005	0	1	1	1	1	0	0	1	0	0	0	0	0
NCT00187226	2	0	2005	0	1	1	1	1	1	1	1	-3	0	0	1	1
NCT00187486	2	1	2005	1	1	1	1	1	0	1	1	0	0	0	0	0
NCT00187655	1	1	2005	0	1	1	1	1	0	1	1	0	0	0	0	0
NCT00187681	4	1	2005	0	1	1	1	1	0	1	1	0	0	0	0	0
NCT00187720	4	1	2005	0	1	1	1	1	0	1	1	0	0	0	0	0
NCT00187876	4	1	2005	0	1	1	1	1	0	0	1	0	0	0	0	0
NCT00187889	4	1	2005	1	1	1	1	1	1	1	1	0	0	0	0	0
NCT00189098			2005	0	1	1	1	1	1	1	1	-3	0	0	1	1
NCT00189306	3	0	2005	2	1	1	1	1	0	1	1	0	0	0	0	0
NCT00189423		1	2005	1	1	1	1	1	1	1	1	0	1	1	0	0
NCT00189436	4		2005	1	1	1	1	1	0	0	1	0	0	0	0	0
NCT00189462	4	0	2005	1	1	1	1	1	0	0	1	0	0	0	0	0
NCT00189475	4	0	2005	1	1	1	1	1	0	0	1	0	0	0	0	0
NCT00189488	2		2005	2	1	1	1	1	0	0	1	0	0	1	0	0
NCT00189540	2	0	2005	2	1	1	1	1	0	1	1	0	0	1	0	0
NCT00190671	1	0	2005	2	1	1	1	1	1	0	1	0	0	0	0	0
NCT00190684	3		2005	2	1	1	1	1	1	1	1	13	1	1	1	1
NCT00190749	4	0	2005	2	1	1	1	1	1	1	1	-4	1	1	1	1
NCT00190775	4	0	2005	2	1	1	1	1	1	1	1	3	1	1	1	1
NCT00190983	2		2005	1	1	1	1	1	0	0	1	0	0	0	0	0
NCT00191100	3		2005	2	1	1	1	1	1	1	1	0	1	1	0	0
NCT00191113	3	1	2005	2	1	1	1	1	1	1	1	0	1	1	0	0
NCT00191139	2	0	2005	2	1	1	1	1	0	0	1	0	0	0	0	0
NCT00191152	3	1	2005	2	1	1	1	1	0	0	1	0	0	0	0	0
NCT00191165	3	0	2005	2	1	1	1	1	0	0	1	0	0	0	0	0
NCT00191191	2	0	2005	2	1	1	1	1	0	0	1	0	0	0	0	0
NCT00191269	2	1	2005	2	1	1	1		0	0	1	0	0	0	0	0
NCT00191282	4	1	2005	2	1	1	1	1	1	1	1	-3	0	0	1	1
NCT00191308	2	0	2005	2	1	1	1	1	0	0	1	-3	0	0	1	1
NCT00191334	2	0	2005	2	1	1	1	1	0	0	1	0	0	0	0	0
NCT00191386	3	0	2005	2	1	1	1	1	0	0	1	0	0	1	0	0
NCT00191451	2		2005	2	1	1	1	1	0	0	1	0	0	0	0	0
NCT00191477	3	1	2005	2	1	1	1	1	1	1	1	0	0	0	0	0
NCT00191646	3	1	2005	2	1	1	1	1	0	0	1	0	0	1	0	0
NCT00191724	2	1	2005	2	1	1	1	1	1	1	1	0	0	1	0	0
NCT00191789	2	0	2005	2	1	1	1	1	0	0	1	0	0	0	0	0
NCT00191815	2		2005	2	1	1	0	1	0	0	1	0	0	0	0	0
NCT00191854	2	1	2005	2	1	1	1	1	0	0	1	0	0	0	0	0
NCT00191906	4	0	2005	2	1	1	1	1	1	1	1	0	0	1	0	0
NCT00191945	3	0	2005	2	1	1	1	1	1	1	1	0	1	1	0	0
NCT00191984	2	0	2005	2	1	1	1	1	0	1	1	0	0	0	0	0
NCT00192023	3	0	2005	2	1	1	1	1	1	0	1	0	1	1	0	0
NCT00192036	2	0	2005	2	1	1	1	1	0	0	1	0	0	0	0	0
NCT00192075	2		2005	2	1	1	0	1	0	1	1	0	0	0	0	0
NCT00192296	1		2005	2	1	1	1	1	1	0	1	1	0	0	1	1
NCT00193037	2	0	2005	2	1	1	1	1	0	1	1	0	0	0	0	0
NCT00193050	2	0	2005	2	1	1	1	1	0	1	1	0	0	0	0	0
NCT00193063	2	0	2005	2	1	1	1	1	0	1	1	0	0	0	0	0
NCT00193128	1	0	2005	2	1	1	1	1	0	1	1	0	0	0	0	0
NCT00193180	2	0	2005	2	1	1	1	1	0	1	1	0	0	0	0	0
NCT00193206	2	0	2005	2	1	1	1	1	0	1	1	0	0	0	0	0
NCT00193219	2	0	2005	2	1	1	1	1	0	1	1	0	0	0	0	0
NCT00193258	1	0	2005	2	1	1	1	1	0	1	1	4	0	0	1	1
NCT00193375	2	0	2005	2	1	1	1	1	0	1	1	0	0	0	0	0
NCT00193414	2	0	2005	2	1	1	1	1	0	1	1	-3	0	0	1	1
NCT00193427	2	0	2005	2	1	1	1	1	0	0	1	0	0	0	0	0
NCT00193453	2	0	2005	2	1	1	1	1	0	1	1	0	0	0	0	0
NCT00193479	2	0	2005	2	1	1	1	1	0	1	1	0	0	0	0	0
NCT00193596	3	0	2005	2	1	1	1	1	0	1	1	0	0	0	0	0
NCT00193609	2	0	2005	2	1	1	1	1	0	1	1	0	0	0	0	0
NCT00194012	3	1	2005	1	1	1	1	1	0	0	1	0	1	0	0	0
NCT00194025	4	0	2005	1	1	1	1	1	0	1	1	-13	1	1	1	1
NCT00194077	3	1	2005	1	1	1	1	1	1	1	1	0	0	0	0	0
NCT00194129	3	1	2005	1	1	1	1	1	1	1	1	0	0	0	0	0
NCT00194532		1	2005	0	1	1	1	1	1	1	1	0	0	0	0	0
NCT00194610	4	0	2005	0	1	1	1	1	0	0	1	-3	0	0	1	1
NCT00194675	4	1	2005	1	1	1	1	1	1	1	1	0	0	0	0	0
NCT00194896		1	2005	1	1	1	1	1	1	1	1	0	0	0	0	0
NCT00195260	1	0	2005	2	1	1	1	1	0	0	1	7	0	0	1	1
NCT00195273	3	0	2005	2	1	1	1	1	0	0	1	0	0	0	0	0
NCT00195351	4		2005	2	1	1	1	1	1	1	1	0	1	1	0	0
NCT00195429	4		2005	2	1	1	0	1	0	0	1	0	0	0	0	0
NCT00195494	4	0	2005	2	1	1	1	1	1	1	1	-1	1	0	1	1
NCT00195507	4		2005	2	1	1	0	1	1	0	1	0	1	1	0	0
NCT00195650	3	0	2005	2	1	1	1	1	0	0	1	7	0	0	1	1
NCT00195663	3	0	2005	2	1	1	1	1	1	1	1	-2	1	1	1	1
NCT00195676	3		2005	2	1	1	1	1	1	1	1	0	0	0	0	0
NCT00195702	3	1	2005	2	1	1	1	1	1	1	1	4	1	1	1	1
NCT00195715	3		2005	2	1	1	1	1	1	1	1	0	0	0	0	0
NCT00195819	3	0	2005	2	1	1	1	1	1	1	1	3	0	0	1	1
NCT00196105			2005	2	1	1	1	1	0	1	1	3	1	0	1	1
NCT00196196	3	0	2005	2	1	1	1	1	0	1	1	0	0	0	0	0
NCT00196313	2	0	2005	2	1	1	1	1	0	0	1	0	0	0	0	0
NCT00196326	3		2005	2	1	1	1	1	0	1	1	0	0	0	0	0
NCT00196716	2		2005	2	1	1	1	1	0	0	1	0	0	0	0	0
NCT00196937	3		2005	2	1	1	1	1	1	1	1	2	0	0	1	1
NCT00197015	3		2005	2	1	1	1	1	1	1	1	2	0	0	1	1
NCT00197028	2		2005	2	1	1	1	1	1	1	1	0	0	0	0	0
NCT00197106	4		2005	2	1	1	1	1	1	1	1	0	0	0	0	0
NCT00197119	3		2005	2	1	1	1	1	1	1	1	4	0	0	1	1
NCT00197184	3		2005	2	1	1	1	1	0	0	1	5	0	0	1	1
NCT00197236	3		2005	2	1	1	1	1	1	1	1	1	0	0	1	1
NCT00197392	4	0	2005	2	1	1	1	1	0	1	1	0	0	0	0	0
NCT00198029		1	2005	1	1	1	1	1	1	1	1	0	0	0	0	0
NCT00198822	3	1	2005	0	1	1	1	1	1	1	1	-4	1	0	1	1
NCT00199381	3	0	2005	2	1	1	1	1	0	0	1	0	0	0	0	0
NCT00199914	3	0	2005	0	1	1	1	1	1	1	1	0	0	0	0	0
NCT00200057		0	2005	2	1	1	1	1	1	1	1	0	1	1	0	0
NCT00200343	3		2005	2	1	1	0	1	1	0	1	3	0	0	1	1
NCT00200356	4	0	2005	2	1	1	0	1	0	1	1	0	0	0	0	0
NCT00200785		1	2005	0	1	1	1	1	0	0	1	-3	0	0	1	1
NCT00200967	3	1	2005	0	1	1	1	1	1	1	1	0	0	1	0	0
NCT00201006		1	2005	0	1	1	1	1	1	1	1	0	0	0	0	0
NCT00201123	2	1	2005	0	1	1	1	1	1	1	1	0	0	0	0	0
NCT00201201		1	2005	0	1	1	1	1	0	1	1	0	1	1	0	0
NCT00201240	2	1	2005	0	1	1	1	1	0	1	1	0	0	0	0	0
NCT00201643	4	1	2005	0	1	1	1	1	0	1	1	0	1	0	0	0
NCT00201825	2	1	2005	2	1	1	1	1	0	1	1	0	0	0	0	0
NCT00201877	2	1	2005	0	1	1	0	0	0	0	1	0	0	0	0	0
NCT00202449		1	2005	0	1	1	1	1	0	1	1	0	0	0	0	0
NCT00202722	4	1	2005	0	1	1	1	1	0	1	1	0	0	0	0	0
NCT00202839	4	0	2005	2	1	1	1	1	0	0	1	0	0	0	0	0
NCT00203047	4	1	2005	2	1	1	1	1	0	1	1	0	0	0	0	0
NCT00203203	1	1	2005	0	1	1	1	1	1	1	1	0	0	0	0	0
NCT00203216			2005	1	1	1	1	1	0	0	1	0	0	0	0	0
NCT00203229		0	2005	0	1	1	1	1	0	0	1	0	0	0	0	0
NCT00203242			2005	1	1	1	1	1	0	0	1	0	0	0	0	0
NCT00203268		0	2005	0	1	1	1	1	0	0	1	0	0	0	0	0
NCT00203294		0	2005	0	1	1	1	1	0	0	1	0	1	0	0	0
NCT00203307			2005	1	1	1	1	1	0	0	1	0	0	0	0	0
NCT00203476	4	0	2005	1	1	1	1	1	0	1	1	0	0	0	0	0
NCT00203892	1	1	2005	0	1	1	1	1	1	0	1	0	1	0	0	0
NCT00203931	2	1	2005	1	1	1	1	1	1	1	1	0	0	1	0	0
NCT00203996	4	0	2005	0	1	1	1	1	1	1	1	3	0	0	1	1
NCT00204373	4	0	2005	1	1	1	1	1	1	1	1	-3	0	0	1	1
NCT00205049	1	0	2005	0	1	1	1	1	0	0	1	0	0	0	0	0
NCT00205712	4	0	2005	0	1	1	1	1	0	0	1	0	0	0	0	0
NCT00205777	3	0	2005	2	1	1	1	1	1	1	1	1	1	1	1	1
NCT00205803	1		2005	2	1	1	0	1	1	1	1	1	0	0	1	1
NCT00205855	3	0	2005	2	1	1	1	1	0	0	1	0	0	0	0	0
NCT00205881	4	0	2005	2	1	1	1	1	0	0	1	-3	0	0	1	1
NCT00206076	4	0	2005	1	1	1	1	1	0	1	1	0	0	0	0	0
NCT00206102	4		2005	2	1	1	1	1	0	0	1	0	0	0	0	0
NCT00206427	2	1	2005	1	1	1	1		0	0	1	0	0	0	0	0
NCT00206440	3	1	2005	1	1	1	1	1	0	0	1	0	0	0	0	0
NCT00206726	2		2005	2	1	1	1	1	0	0	1	0	1	0	0	0
NCT00207090	1	0	2005	2	1	1	1	1	0	0	1	11	0	0	1	1
NCT00207142	4	0	2005	2	1	1	1	1	0	0	1	0	0	0	0	0
NCT00207714	2	0	2005	2	1	1	1	1	1	1	1	0	1	1	0	0
NCT00207727	2		2005	2	1	1	1	1	1	1	1	0	1	0	0	0
NCT00207740	2	1	2005	2	1	1	1	1	1	1	1	3	0	1	1	1
NCT00208091	4	0	2005	1	1	1	1	1	0	0	1	-4	1	0	1	1
NCT00208494		0	2005	2	1	1	1	1	0	0	1	0	0	0	0	0
NCT00208507		0	2005	2	1	1	1	1	0	0	1	0	1	0	0	0
NCT00208767	2	1	2005	0	1	1	1	1	0	0	1	0	0	0	0	0
NCT00208949	2	1	2005	0	1	1	1	1	0	0	1	0	0	0	0	0
NCT00208975	2	1	2005	1	1	1	1	1	0	0	1	0	0	0	0	0
NCT00209027		1	2005	1	1	1	1	1	0	1	1	0	0	0	0	0
NCT00209131		0	2005	0	1	1	1	1	0	0	1	0	1	0	0	0
NCT00209417	4		2005	1	1	1	1	1	0	0	1	0	0	0	0	0
NCT00209560	3		2005	2	1	1	0	1	0	0	1	0	0	0	0	0
NCT00210470	2	0	2005	2	1	1	1	1	0	1	1	0	0	0	0	0
NCT00210626	2	1	2005	2	1	1	1	1	0	0	1	0	0	0	0	0
NCT00211172		0	2005	1	1	1	1	1	1	1	1	0	0	0	0	0
NCT00211237	4	1	2005	2	1	1	1	1	1	1	1	0	0	0	0	0
NCT00211510	3	0	2005	2	1	1	1	1	0	0	1	0	0	0	0	0
NCT00211536	3	0	2005	2	1	1	1	1	0	0	1	0	1	0	0	0
NCT00211887	3	1	2005	1	1	1	1	1	1	1	1	0	0	0	0	0
NCT00212355	3	0	2005	2	1	1	1	1	0	1	1	0	0	0	0	0
NCT00212758	4	0	2005	1	1	1	1	1	1	1	1	0	0	0	0	0
NCT00213135	3		2005	2	1	1	1	1	1	1	1	0	1	0	0	0
NCT00214201		1	2005	0	1	1	1	1	0	0	1	0	0	0	0	0
NCT00214383		1	2005	0	1	1	1	1	1	1	1	3	0	0	1	1
NCT00214461	1	0	2005	2	1	1	1	1	1	1	1	0	0	0	0	0
NCT00214487		0	2005	2	1	1	1	1	0	1	1	-4	0	0	1	1
NCT00214526		1	2005	2	1	1	1	1	1	1	1	-3	0	0	1	1
NCT00214539		1	2005	2	1	1	1	1	1	1	1	-3	0	0	1	1
NCT00214786	1	1	2005	0	1	1	1	1	0	0	1	0	0	0	0	0
NCT00215137	2	0	2005	1	1	1	1	1	0	0	1	0	1	0	0	0
NCT00215150	2	0	2005	1	1	1	1	1	0	1	1	0	0	0	0	0
NCT00215540	2	1	2005	2	1	1	1	1	1	1	1	-3	0	1	1	1
NCT00215553	2	1	2005	2	1	1	1	1	0	0	1	0	0	1	0	0
NCT00215657	2	0	2005	2	1	1	1	1	0	0	1	0	0	0	0	0
NCT00215683	2	1	2005	2	1	1	1	1	0	0	1	3	0	0	1	1
NCT00215787		1	2005	0	1	1	1	1	0	1	1	-3	0	0	1	1
NCT00215930	2	1	2005	1	1	1	1	1	0	0	1	0	0	0	0	0
NCT00215943	3	1	2005	1	1	1	1	1	0	0	1	-3	0	0	1	1
NCT00216320		0	2005	2	1	1	1	1	0	1	1	1	0	1	1	1
NCT00216476	3	0	2005	0	1	1	1	1	0	0	1	0	1	1	0	0
NCT00216671	4	0	2005	2	1	1	1	1	0	0	1	0	0	1	0	0
NCT00217022	2	0	2005	1	1	1	1	1	0	0	1	0	0	0	0	0
NCT00217399	1		2005	0	1	1	1		0	0	1	0	0	0	0	0
NCT00217425	2	0	2005	0	1	1	1	1	0	0	1	0	0	0	0	0
NCT00217581	2	1	2005	0	1	1	0	0	0	0	1	0	0	0	0	0
NCT00217620	2	0	2005	0	1	1	1	1	0	0	1	0	0	0	0	0
NCT00217724		1	2005	0	1	1	1	1	0	0	1	0	0	0	0	0
NCT00217971	2	1	2005	0	1	1	1	1	0	0	1	0	0	0	0	0
NCT00218296	2	1	2005	0	1	1	1	1	0	1	1	3	1	0	1	1
NCT00218335	2	0	2005	0	1	1	1	1	0	0	1	16	0	0	1	1
NCT00218439			2005	0	1	1	1	1	1	1	1	-3	1	0	1	1
NCT00218465	2	1	2005	1	1	1	1	1	0	0	1	4	0	0	1	1
NCT00218543	2	1	2005	0	1	1	1	1	0	0	1	3	0	0	1	1
NCT00218634		0	2005	0	1	1	1	1	1	1	1	3	1	1	1	1
NCT00219141	3		2005	2	1	1	1	1	1	1	1	0	0	0	0	0
NCT00219284	4		2005	2	1	1	1	1	0	0	1	0	0	0	0	0
NCT00219349	4	0	2005	1	1	1	1	1	0	1	1	0	0	0	0	0
NCT00219544	3	0	2005	2	1	1	1	1	0	0	1	0	1	1	0	0
NCT00219557	2	0	2005	2	1	1	1	1	1	1	1	0	0	0	0	0
NCT00220727	2	0	2005	2	1	1	1	1	0	1	1	5	0	0	1	1
NCT00220779	2	0	2005	2	1	1	1	1	0	1	1	0	0	0	0	0
NCT00223236	3	0	2005	0	1	1	1	1	0	0	1	0	0	0	0	0
NCT00223496	4	1	2005	1	1	1	1	1	0	0	1	0	0	0	0	0
NCT00223704	2	1	2005	0	1	1	1	1	1	1	1	0	0	1	0	0
NCT00223795		0	2005	0	1	1	1	1	1	1	1	0	0	0	0	0
NCT00223808	3	0	2005	0	1	1	1	1	1	1	1	3	0	0	1	1
NCT00223821		0	2005	0	1	1	1	1	0	1	1	0	0	0	0	0
NCT00223977	2	0	2005	2	1	1	1	1	0	0	1	0	0	0	0	0
NCT00224003	4	0	2005	2	1	1	1	1	0	1	1	3	0	0	1	1
NCT00224016	4	0	2005	2	1	1	1	1	0	1	1	0	0	0	0	0
NCT00224029	4	0	2005	2	1	1	1	1	0	1	1	0	0	0	0	0
NCT00224055	4	0	2005	2	1	1	1	1	0	1	1	0	0	0	0	0
NCT00224107	3	0	2005	2	1	1	1	1	1	1	1	0	0	0	0	0
NCT00224120	3	0	2005	2	1	1	1	1	1	1	1	0	0	0	0	0
NCT00224133	3	0	2005	2	1	1	1	1	0	1	1	0	0	0	0	0
NCT00224289	4	0	2005	1	1	1	1	1	0	0	1	3	0	0	1	1
NCT00224874	2	1	2005	0	1	1	1	0	1	1	1	0	0	0	0	0
NCT00225017	3	1	2005	1	1	1	1	1	0	1	1	0	0	1	0	0
NCT00225147	2	1	2005	2	1	1	1	1	1	1	1	0	1	1	0	0
NCT00225212	2	0	2005	0	1	1	1	1	0	1	1	0	0	0	0	0
NCT00225277	3	0	2005	2	1	1	1	1	1	1	1	0	1	0	0	0
NCT00225732	3	1	2005	2	1	1	1	1	1	1	1	0	0	0	0	0
NCT00225784	2	1	2005	0	1	1	1	1	0	0	1	0	0	0	0	0
NCT00226577	2	1	2005	1	1	1	1	1	0	0	1	0	0	0	0	0
NCT00226590	2	1	2005	0	1	1	1	1	0	0	1	-7	0	0	1	1
NCT00226655	3	1	2005	2	1	1	1	1	0	0	1	0	0	0	0	0
NCT00226811	2	0	2005	2	1	1	1	1	0	0	1	3	0	0	1	1
NCT00227266	2	1	2005	1	1	1	1	1	1	1	1	-4	0	1	1	1
NCT00227305	3		2005	2	1	1	1	1	1	1	1	4	0	0	1	1
NCT00227370	3		2005	2	1	1	1	1	1	1	1	0	0	0	0	0
NCT00227591	2		2005	0	1	1	1	1	1	1	1	0	0	0	0	0
NCT00227903	2	1	2005	0	1	1	1	1	1	1	1	0	0	1	0	0
NCT00228384	4	0	2005	0	1	1	1	1	1	1	1	-1	0	0	1	1
NCT00228553	3		2005	2	1	1	0	1	0	0	1	0	0	0	0	0
NCT00228566	3		2005	2	1	1	0	1	0	0	1	0	0	0	0	0
NCT00228943		1	2005	0	1	1	1	1	0	1	1	0	0	0	0	0
NCT00229203	2	0	2005	2	1	1	1	1	0	0	1	0	0	0	0	0
NCT00229619	2	1	2005	0	1	1	1	1	0	1	1	0	0	0	0	0
NCT00229723	2		2005	2	1	1	0	1	0	0	1	0	0	0	0	0
NCT00229957		0	2005	0	1	1	1	1	0	0	1	0	0	0	0	0
NCT00229970	3	0	2005	2	1	1	1	1	1	1	1	0	1	0	0	0
NCT00230009	1	0	2005	0	1	1	1	1	0	1	1	-2	0	0	1	1
NCT00230022	1	0	2005	0	1	1	1	1	0	1	1	-3	0	0	1	1
NCT00230048	2	0	2005	0	1	1	1	1	0	1	1	0	0	0	0	0
NCT00230126	2	1	2005	2	1	1	1	1	0	0	1	0	0	0	0	0
NCT00230178	3		2005	2	1	1	1	1	0	0	1	0	1	1	0	0
NCT00230282	2	1	2005	2	1	1	1	1	0	0	1	0	0	0	0	0
NCT00230971	4		2005	2	1	1	1	1	1	1	1	0	0	1	0	0
NCT00231062	3	1	2005	2	1	1	1	1	0	0	1	0	0	0	0	0
NCT00231114		1	2005	2	1	1	1	0	1	1	1	0	0	0	0	0
NCT00231153	3	0	2005	2	1	1	1	1	0	0	1	0	0	1	0	0
NCT00231179	3	0	2005	0	1	1	1	1	0	0	1	3	1	0	1	1
NCT00231283	3	0	2005	2	1	1	0	1	0	0	1	0	0	0	0	0
NCT00231309		1	2005	0	1	1	1	1	0	0	1	0	0	0	0	0
NCT00231465	2	1	2005	1	1	1	1	1	1	1	1	-4	0	0	1	1
NCT00231478	4		2005	2	1	1	1	1	0	0	1	0	0	0	0	0
NCT00231777	3	0	2005	2	1	1	1	1	0	0	1	3	0	0	1	1
NCT00231816	3		2005	2	1	1	1	1	0	1	1	0	0	0	0	0
NCT00232141	3	0	2005	2	1	1	1	1	0	0	1	0	0	1	0	0
NCT00232180	3	1	2005	2	1	1	1	1	1	1	1	3	1	1	1	1
NCT00232479	2	1	2005	1	1	1	1	1	0	0	1	0	0	0	0	0
NCT00232544		0	2005	0	1	1	1	1	1	1	1	0	0	0	0	0
NCT00232557	3	0	2005	0	1	1	1	1	0	0	1	0	0	0	0	0
NCT00232596	3	0	2005	1	1	1	1	1	1	1	1	3	1	0	1	1
NCT00232739	3	1	2005	2	1	1	1	1	0	1	1	0	1	0	0	0
NCT00233064	4	0	2005	2	1	1	1	1	0	0	1	0	0	0	0	0
NCT00233402	3	1	2005	2	1	1	1	1	1	1	1	0	0	0	0	0
NCT00233519	1	1	2005	1	1	1	1	1	1	1	1	0	0	0	0	0
NCT00234065	4	1	2005	2	1	1	1	1	1	1	1	0	1	1	0	0
NCT00234078	2	0	2005	2	1	1	1	1	0	0	1	0	1	0	0	0
NCT00234104	2	0	2005	2	1	1	1	1	0	0	1	0	1	0	0	0
NCT00234832	3	1	2005	2	1	1	1	1	1	1	1	0	1	1	0	0
NCT00235391	3		2005	2	1	1	1	1	0	0	1	0	0	0	0	0
NCT00235443	2	0	2005	2	1	1	1	1	1	1	1	0	0	0	0	0
NCT00235573		0	2005	0	1	1	1	1	0	1	1	0	0	0	0	0
NCT00235716	3	1	2005	1	1	1	1	1	1	1	1	0	1	0	0	0
NCT00235755	3	0	2005	1	1	1	1	1	1	1	1	3	1	0	1	1
NCT00235989	2	0	2005	2	1	1	1	1	0	0	1	0	0	0	0	0
NCT00236080	3		2005	2	1	1	0	1	0	0	1	-1	0	0	1	1
NCT00236184	3	1	2005	2	1	1	1	1	0	0	1	-3	1	0	1	1
NCT00236197	3		2005	2	1	1	1	1	0	0	1	-4	0	0	1	1
NCT00236899	3	0	2005	2	1	1	1	1	1	1	1	0	0	1	0	0
NCT00236938	3		2005	2	1	1	1	1	0	1	1	0	0	0	0	0
NCT00236951	3		2005	2	1	1	1	1	0	0	1	0	0	0	0	0
NCT00236977	3	0	2005	2	1	1	1	1	0	0	1	0	0	0	0	0
NCT00237042		1	2005	0	1	1	1	1	0	0	1	0	1	1	0	0
NCT00237185	2	0	2005	2	1	1	1	1	0	0	1	0	0	0	0	0
NCT00237458	2	0	2005	2	1	1	1	1	0	1	1	0	0	0	0	0
NCT00237666	4	1	2005	1	1	1	1	1	0	0	1	0	1	0	0	0
NCT00237718	2	1	2005	0	1	1	1	1	1	0	1	0	0	0	0	0
NCT00237744			2005	0	1	1	1	1	0	1	1	-1	0	0	1	1
NCT00237770	2	0	2005	0	1	1	1	1	1	1	1	-4	0	0	1	1
NCT00238108	2	1	2005	0	1	1	1	1	1	1	1	0	0	0	0	0
NCT00238121	2		2005	0	1	1	1	1	0	0	1	0	0	0	0	0
NCT00238303	2		2005	0	1	1	1	1	0	0	1	0	0	0	0	0
NCT00238355	2	1	2005	0	1	1	1	1	0	0	1	0	0	0	0	0
NCT00239226	4	1	2005	2	1	1	1	1	1	1	1	0	1	0	0	0
NCT00239356	3	0	2005	2	1	1	1	1	0	0	1	0	0	0	0	0
NCT00239642	4		2005	2	1	1	1	1	0	0	1	0	0	0	0	0
NCT00239681	3	1	2005	2	1	1	1	1	1	1	1	0	1	1	0	0
NCT00239720	2	1	2005	0	1	1	1	1	0	0	1	0	0	0	0	0
NCT00239837	1	0	2005	0	1	1	1	1	0	1	1	-2	0	0	1	1
NCT00239928	2	0	2005	2	1	1	1	1	0	0	1	0	0	0	0	0
NCT00240071	2	1	2005	1	1	1	1	1	0	0	1	0	0	0	0	0
NCT00240162	2		2005	0	1	1	1	1	0	0	1	0	0	0	0	0
NCT00240331	3		2005	2	1	1	1	1	1	1	1	0	0	0	0	0
NCT00240500	4		2005	2	1	1	1	1	1	1	1	4	0	0	1	1
NCT00240526	4		2005	2	1	1	1	1	1	1	1	5	0	0	1	1
NCT00240539	4		2005	2	1	1	1	1	1	1	1	4	0	0	1	1
NCT00240994	2	1	2005	0	1	1	1	1	0	1	1	0	0	0	0	0
NCT00241176	4	1	2005	0	1	1	1	1	0	0	1	0	1	1	0	0
NCT00241644	3		2005	2	1	1	1	1	1	1	1	0	0	0	0	0
NCT00241839	3	1	2005	0	1	1	1	1	1	1	1	0	0	1	0	0
NCT00242216	4	0	2005	0	1	1	1	1	0	1	1	0	0	0	0	0
NCT00242385	1		2005	2	1	1	0	1	0	0	1	0	0	0	0	0
NCT00242502	2	0	2005	1	1	1	1	1	0	0	1	0	0	0	0	0
NCT00242567	3		2005	2	1	1	1	1	0	0	1	0	0	0	0	0
NCT00242658	1	0	2005	0	1	1	1	1	1	1	1	0	0	0	0	0
NCT00242710	3	0	2005	2	1	1	1	1	0	0	1	4	1	1	1	1
NCT00243022	2	1	2005	1	1	1	1	1	0	0	1	0	0	0	0	0
NCT00243191	2	1	2005	0	1	1	1	1	0	0	1	0	0	0	0	0
NCT00243243	3	0	2005	0	1	1	1	1	0	1	1	0	0	0	0	0
NCT00243269	1	1	2005	0	1	1	1	1	0	1	1	0	0	0	0	0
NCT00243347	1		2005	2	1	1	1	1	0	0	1	0	0	0	0	0
NCT00243386	4	1	2005	2	1	1	1	1	1	1	1	0	0	1	0	0
NCT00243412	2		2005	2	1	1	1	1	0	0	1	0	0	0	0	0
NCT00243503	2	0	2005	2	1	1	1	1	1	1	1	0	0	0	0	0
NCT00243659	3		2005	2	1	1	1	1	0	0	1	-3	0	0	1	1
NCT00243919	3		2005	0	1	1	1	1	1	1	1	0	0	1	0	0
NCT00243932	2	1	2005	0	1	1	1	1	0	1	1	0	0	0	0	0
NCT00244010		0	2005	0	1	1	1	1	0	0	1	0	0	0	0	0
NCT00244101	3	1	2005	0	1	1	1	1	1	1	1	0	1	0	0	0
NCT00244140	3	0	2005	2	1	1	1	1	0	0	1	0	0	0	0	0
NCT00244374		0	2005	0	1	1	1	1	0	1	1	0	0	1	0	0
NCT00244621	3		2005	2	1	1	1	1	1	1	1	-4	0	0	1	1
NCT00244712	4		2005	2	1	1	1	1	1	1	1	0	0	0	0	0
NCT00244764	2	1	2005	2	1	1	1	1	0	1	1	3	0	0	1	1
NCT00244881	2		2005	0	1	1	1	1	0	0	1	0	0	0	0	0
NCT00245050	3	1	2005	0	1	1	1	0	0	0	1	0	1	0	0	0
NCT00245063	2		2005	0	1	1	1	1	0	0	1	0	0	0	0	0
NCT00245102	2		2005	0	1	1	1	1	0	0	1	0	0	0	0	0
NCT00245128	2	1	2005	0	1	1	1	1	0	0	1	0	0	0	0	0
NCT00245466	2	0	2005	2	1	1	1	1	0	0	1	3	0	0	1	1
NCT00245557		0	2005	1	1	1	1	1	0	0	1	-2	0	0	1	1
NCT00245570	3	0	2005	2	1	1	1	1	0	1	1	0	0	0	0	0
NCT00245856	4		2005	1	1	1	1	1	0	0	1	3	0	0	1	1
NCT00245960	4		2005	2	1	1	1	1	1	1	1	0	1	0	0	0
NCT00246012	1	1	2005	2	1	1	1	1	0	0	1	9	0	0	1	1
NCT00246090	2		2005	2	1	1	1	1	0	0	1	0	0	0	0	0
NCT00246259	4	0	2005	2	1	1	1	1	0	0	1	4	0	0	1	1
NCT00246324	4	0	2005	1	1	1	1	1	1	1	1	0	0	0	0	0
NCT00246337	2		2005	2	1	1	1	1	1	1	1	0	1	1	0	0
NCT00246519	4	1	2005	0	1	1	1	1	1	1	1	0	0	0	0	0
NCT00246571	2	1	2005	2	1	1	1	0	1	1	1	0	0	0	0	0
NCT00246805	4	1	2005	2	1	1	1	1	0	1	1	-3	1	0	1	1
NCT00247273	3	0	2005	2	1	1	1	1	0	0	1	0	0	0	0	0
NCT00247377		0	2005	0	1	1	1	1	0	1	1	0	0	0	0	0
NCT00247416	2	1	2005	1	1	1	1	1	0	1	1	0	0	0	0	0
NCT00247611	2	1	2005	0	1	1	1	1	0	1	1	-1	1	1	1	1
NCT00247676	2	0	2005	2	1	1	1	1	1	1	1	3	0	0	1	1
NCT00247962	4	0	2005	2	1	1	1	1	1	1	1	0	1	1	0	0
NCT00248547		1	2005	0	1	1	1	1	0	0	1	0	1	0	0	0
NCT00248560	2	1	2005	0	1	1	1	1	0	0	1	0	0	0	0	0
NCT00248651	2	1	2005	0	1	1	1	1	1	1	1	0	1	1	0	0
NCT00248781	3		2005	0	1	1	1	1	0	0	1	6	0	0	1	1
NCT00248807			2005	0	1	1	1	1	0	1	1	0	0	0	0	0
NCT00249002	2	0	2005	2	1	1	1	1	0	0	1	6	0	0	1	1
NCT00249249	3		2005	2	1	1	0	1	0	0	1	0	0	0	0	0
NCT00249288	4	0	2005	0	1	1			0	1	1	0	0	0	0	0
NCT00249613		1	2005	0	1	1	1	1	0	1	1	0	1	0	0	0
NCT00249795	3	1	2005	2	1	1	1	1	1	1	1	0	0	1	0	0
NCT00249821	3	0	2005	2	1	1	1	1	1	1	1	0	1	1	0	0
NCT00249873	3	1	2005	2	1	1	1	1	1	1	1	0	1	1	0	0
NCT00250432	3		2005	2	1	1	1	1	0	1	1	0	0	0	0	0
NCT00250458	3		2005	2	1	1	1	1	0	1	1	0	0	0	0	0
NCT00250588		0	2005	2	1	1	1	1	1	1	1	0	1	1	0	0
NCT00250679	3	1	2005	2	1	1	1	1	0	1	1	0	0	0	0	0
NCT00251004	3		2005	2	1	1	1	1	1	1	1	0	1	1	0	0
NCT00251303	2	0	2005	0	1	1	1	1	1	1	1	0	0	0	0	0
NCT00251316	2	1	2005	0	1	1	1	1	0	1	1	0	0	0	0	0
NCT00251589	1	0	2005	2	1	1	1	1	0	0	1	0	0	0	0	0
NCT00251641	3	1	2005	2	1	1	1	1	0	1	1	0	1	1	0	0
NCT00251693	3	0	2005	2	1	1	1	1	1	1	1	3	1	1	1	1
NCT00251719	3	0	2005	2	1	1	1	1	1	1	1	3	1	1	1	1
NCT00251745	3	0	2005	2	1	1	1	1	0	1	1	3	1	1	1	1
NCT00251758	3	0	2005	2	1	1	1	1	0	0	1	3	1	1	1	1
NCT00251862		0	2005	0	1	1	1	1	1	1	1	0	1	1	0	0
NCT00251927	3		2005	2	1	1	1	1	1	1	1	-3	0	0	1	1
NCT00251979	3		2005	2	1	1	1	1	1	1	1	0	0	0	0	0
NCT00252057	2	0	2005	0	1	1	1	1	1	1	1	0	0	0	0	0
NCT00252187	1	1	2005	1	1	1	1	1	1	1	1	3	1	1	1	1
NCT00252499		0	2005	0	1	1	1	1	0	1	1	-4	0	0	1	1
NCT00252512		1	2005	0	1	1	1	1	0	1	1	0	0	0	0	0
NCT00252564	3	0	2005	1	1	1	1	1	0	0	1	0	0	0	0	0
NCT00252694	3		2005	2	1	1	1	1	1	1	1	0	0	0	0	0
NCT00252720	3		2005	2	1	1	1	1	1	1	1	0	0	0	0	0
NCT00252733	3		2005	2	1	1	1	1	1	1	1	0	0	0	0	0
NCT00252967	3	1	2005	1	1	1	1	1	1	1	1	0	0	0	0	0
NCT00253448	2	1	2005	0	1	1	1	0	1	1	1	0	0	0	0	0
NCT00253513	1	1	2005	1	1	1	1	1	0	0	1	0	0	0	0	0
NCT00253747	3	1	2005	1	1	1	1	1	1	1	1	0	0	0	0	0
NCT00253890	3	1	2005	0	1	1	1	1	1	1	1	-3	1	0	1	1
NCT00253981		1	2005	0	1	1	1	1	0	0	1	-4	0	0	1	1
NCT00254072		0	2005	0	1	1	1	1	0	0	1	0	0	0	0	0
NCT00254293	1		2005	2	1	1	1	1	1	1	1	5	0	0	1	1
NCT00254462	4	1	2005	0	1	1	1	1	0	1	1	0	0	0	0	0
NCT00254540	2	0	2005	2	1	1	1	1	0	0	1	0	0	0	0	0
NCT00254566	3	0	2005	2	1	1	1	1	0	0	1	0	0	0	0	0
NCT00254982	3	0	2005	2	1	1	1	1	0	0	1	0	0	0	0	0
NCT00255008	4	0	2005	2	1	1	1	1	0	0	1	0	0	0	0	0
NCT00255034	4	0	2005	2	1	1	1	1	0	0	1	0	0	0	0	0
NCT00255047	3	0	2005	2	1	1	1	1	1	1	1	0	0	0	0	0
NCT00255151	3	0	2005	2	1	1	1	1	0	1	1	3	1	1	1	1
NCT00255164	3	0	2005	2	1	1	1	1	0	1	1	3	1	1	1	1
NCT00255177	2	0	2005	2	1	1	1	1	0	1	1	0	0	0	0	0
NCT00255190	3	0	2005	2	1	1	1	1	1	1	1	21	1	1	1	1
NCT00255840		0	2005	1	1	1	1	1	1	1	1	-6	0	0	1	1
NCT00255970	2	0	2005	2	1	1	1	1	0	0	1	1	0	0	1	1
NCT00256204	3	1	2005	2	1	1	1	1	1	1	1	0	1	1	0	0
NCT00256243	2	1	2005	0	1	1	1	1	0	0	1	0	0	0	0	0
NCT00256295	2	1	2005	1	1	1	1	1	0	0	1	0	0	0	0	0
NCT00256698	3		2005	2	1	1	1	0	0	0	1	0	0	0	0	0
NCT00256724	2	0	2005	1	1	1	1	1	0	1	1	0	0	0	0	0
NCT00256984	4	0	2005	2	1	1	1	1	0	1	1	0	0	0	0	0
NCT00256997	4	0	2005	2	1	1	1	1	0	0	1	0	0	0	0	0
NCT00257010	3	0	2005	2	1	1	1	1	0	0	1	0	0	0	0	0
NCT00257166	3		2005	2	1	1	1	1	1	1	1	0	1	1	0	0
NCT00257192	3	1	2005	2	1	1	1	1	1	1	1	0	0	1	0	0
NCT00257556	4	0	2005	2	1	1	1	1	0	0	1	0	0	0	0	0
NCT00257660	3	0	2005	2	1	1	1	1	1	1	1	0	1	1	0	0
NCT00257686	3	0	2005	2	1	1	1	1	1	1	1	0	0	0	0	0
NCT00257933	4	0	2005	0	1	1	1	1	0	0	1	0	0	0	0	0
NCT00258011	3		2005	2	1	1	1	1	0	0	1	0	0	0	0	0
NCT00258154	3		2005	2	1	1	1	1	0	1	1	5	1	0	1	1
NCT00258349	1		2005	0	1	1	1	1	0	0	1	0	0	0	0	0
NCT00258362	2	1	2005	1	1	1	1	1	0	0	1	0	0	0	0	0
NCT00258440		1	2005	1	1	1	1	1	0	0	1	0	0	0	0	0
NCT00258674		1	2005	0	1	1	1	1	0	1	1	4	0	0	1	1
NCT00258817	4	0	2005	2	1	1	1	1	0	0	1	0	0	0	0	0
NCT00258830	4	0	2005	2	1	1	1	1	0	0	1	0	0	0	0	0
NCT00258856	2	1	2005	2	1	1	1	1	0	0	1	0	0	0	0	0
NCT00258895	3		2005	2	1	1	1	1	0	0	1	0	0	0	0	0
NCT00258908	3	0	2005	2	1	1	1	1	0	0	1	0	0	0	0	0
NCT00259012	3	0	2005	2	1	1	1	1	1	1	1	15	1	0	1	1
NCT00259090	2		2005	2	1	1	1	1	1	1	1	4	0	0	1	1
NCT00259272	3	0	2005	2	1	1	1	1	0	0	1	3	0	0	1	1
NCT00259285	2	0	2005	2	1	1	1	1	0	0	1	0	0	0	0	0
NCT00259298	4	0	2005	2	1	1	1	1	1	1	1	0	1	1	0	0
NCT00259610	4	1	2005	1	1	1	1	1	1	1	1	0	0	0	0	0
NCT00259740	2	0	2005	2	1	1	1	0	0	1	1	0	0	0	0	0
NCT00259857	2	1	2005	1	1	1	1	1	0	1	1	3	0	0	1	1
NCT00260065	2		2005	2	1	1	1	1	1	1	1	0	0	0	0	0
NCT00260195	2	0	2005	1	1	1	1	1	0	1	1	1	0	0	1	1
NCT00260429	3	0	2005	1	1	1	1	1	0	1	1	0	0	0	0	0
NCT00260533	2	0	2005	1	1	1	1	1	0	1	1	0	0	0	0	0
NCT00260832	3		2005	2	1	1	1	1	1	1	1	0	0	0	0	0
NCT00261443	4	0	2005	2	1	1	1	1	1	1	1	0	1	1	0	0
NCT00261495	3	0	2005	2	1	1	1	1	0	1	1	7	1	1	1	1
NCT00261950	2	0	2005	2	1	1	1	1	0	0	1	0	0	0	0	0
NCT00262002	2		2005	2	1	1	1	1	1	1	1	0	0	0	0	0
NCT00262041	2		2005	2	1	1	1	1	1	1	1	0	1	0	0	0
NCT00262080	3	1	2005	2	1	1	1	1	1	1	1	0	1	1	0	0
NCT00262119	4		2005	0	1	1	1	1	1	1	1	-4	0	0	1	1
NCT00262223	2	1	2005	0	1	1	1	1	0	0	1	-2	1	0	1	1
NCT00262301	3	1	2005	2	1	1	1	1	1	1	1	0	1	1	0	0
NCT00262509		0	2005	0	1	1	1	1	0	0	1	0	0	0	0	0
NCT00262522	3	0	2005	2	1	1	1	1	0	0	1	0	0	0	0	0
NCT00262639	2	1	2005	0	1	1	1	1	0	0	1	0	0	0	0	0
NCT00262730	2	1	2005	0	1	1	1	1	0	1	1	0	0	0	0	0
NCT00262743	1		2005	0	1	1	1	0	0	1	1	0	0	0	0	0
NCT00262834			2005	0	1	1	1	1	0	0	1	0	0	0	0	0
NCT00262925	2	0	2005	0	1	1	1	1	0	0	1	0	0	0	0	0
NCT00262951	2	1	2005	0	1	1	1	1	0	0	1	0	0	0	0	0
NCT00262964		1	2005	0	1	1	1	1	0	0	1	1	1	1	1	1
NCT00263666	2		2005	2	1	1	1	1	1	1	1	0	0	0	0	0
NCT00263757		1	2005	0	1	1	1	1	0	0	1	0	0	0	0	0
NCT00263887	2	0	2005	2	1	1	1	1	1	1	1	0	1	0	0	0
NCT00264004	2		2005	2	1	1	1	1	0	0	1	3	0	0	1	1
NCT00264147	2		2005	2	1	1	1	1	0	1	1	0	1	1	0	0
NCT00264290	4	0	2005	1	1	1	1	1	1	1	1	0	0	0	0	0
NCT00264303	4		2005	2	1	1	1	1	0	0	1	0	1	1	0	0
NCT00264381	4	0	2005	1	1	1	1	1	1	1	1	3	0	0	1	1
NCT00264498	2		2005	2	1	1	0	1	0	0	1	0	0	0	0	0
NCT00264537	3	1	2005	2	1	1	1	1	1	1	1	3	1	1	1	1
NCT00264550	3	1	2005	2	1	1	1	1	1	1	1	3	1	1	1	1
NCT00264576	2	0	2005	2	1	1	1	1	0	1	1	0	0	0	0	0
NCT00264797	3	1	2005	0	1	1	1	1	1	1	1	0	0	0	0	0
NCT00264810	3	1	2005	2	1	1	1	1	0	1	1	0	0	0	0	0
NCT00264849	4		2005	2	1	1	1	1	1	1	1	0	0	0	0	0
NCT00264875	3	0	2005	2	1	1	1	1	0	0	1	0	0	0	0	0
NCT00265083	3	1	2005	2	1	1	1	0	1	1	1	0	1	1	0	0
NCT00265096	3	1	2005	2	1	1	1	1	1	1	1	3	1	1	1	1
NCT00265109	4		2005	1	1	1	1	1	0	0	1	0	0	0	0	0
NCT00265122	2	0	2005	2	1	1	1	1	1	1	1	0	0	0	0	0
NCT00265239	4		2005	0	1	1	0	1	0	0	1	0	0	0	0	0
NCT00265317	2	0	2005	2	1	1	1	0	0	0	1	0	0	1	0	0
NCT00265330	3	1	2005	2	1	1	1	1	1	1	1	20	0	0	1	1
NCT00265343	3	1	2005	2	1	1	1	1	0	1	1	0	0	0	0	0
NCT00265382	3	1	2005	2	1	1	1	1	1	1	1	0	0	0	0	0
NCT00265395	3	0	2005	2	1	1	1	1	0	1	1	0	0	0	0	0
NCT00265473	1	1	2005	0	1	1	1	1	0	0	1	-3	0	0	1	1
NCT00265512		1	2005	0	1	1	1	1	0	1	1	0	0	0	0	0
NCT00265616	3	1	2005	0	1	1	1	1	1	1	1	0	0	1	0	0
NCT00265785	2	1	2005	0	1	1	1	1	0	0	1	0	0	0	0	0
NCT00265889	2	0	2005	0	1	1	1	1	0	0	1	0	0	0	0	0
NCT00266032	3	0	2005	2	1	1	1	1	0	1	1	6	1	0	1	1
NCT00266279	2	1	2005	0	1	1	1	1	0	1	1	0	0	0	0	0
NCT00266409	4		2005	2	1	1	1	1	0	0	1	0	1	1	0	0
NCT00266630	3		2005	2	1	1	1	1	0	0	1	0	0	0	0	0
NCT00266799	3	0	2005	2	1	1	1	1	0	0	1	0	0	0	0	0
NCT00266812	2	0	2005	2	1	1	1	1	0	0	1	0	0	0	0	0
NCT00266864	2	0	2005	0	1	1	1	1	1	1	1	-8	1	0	1	1
NCT00267007	2	1	2005	1	1	1	1	1	0	0	1	0	0	0	0	0
NCT00267046	2	1	2005	0	1	1	1	1	1	1	1	-2	1	0	1	1
NCT00267059	2	0	2005	1	1	1	1	1	1	1	1	0	0	0	0	0
NCT00267085	2	1	2005	1	1	1	1	1	0	0	1	0	0	0	0	0
NCT00267098		1	2005	2	1	1	1	1	1	1	1	-5	0	0	1	1
NCT00267111	2	0	2005	0	1	1	1	1	0	1	1	0	0	1	0	0
NCT00267150	3		2005	2	1	1	1	1	0	0	1	0	0	0	0	0
NCT00267189	3	1	2005	2	1	1	1	1	1	1	1	0	0	0	0	0
NCT00267202	4		2005	2	1	1	1	1	0	0	1	0	0	0	0	0
NCT00267293	4	0	2005	0	1	1	1	1	1	1	1	0	1	0	0	0
NCT00267488	2	0	2005	2	1	1	1	1	0	0	1	0	0	0	0	0
NCT00267670	2	0	2005	0	1	1	1	1	1	1	1	-3	0	0	1	1
NCT00267748	2	1	2005	2	1	1	1	1	1	1	1	0	0	0	0	0
NCT00267956	2	1	2005	2	1	1	1	1	1	1	1	0	1	1	0	0
NCT00267969	3	1	2005	2	1	1	1	1	1	1	1	0	1	1	0	0
NCT00268203	2		2005	2	1	1	1	1	0	0	1	8	0	0	1	1
NCT00268346	2	1	2005	1	1	1	1	1	0	0	1	0	1	0	0	0
NCT00268463	3	1	2005	0	1	1	1	1	0	0	1	0	0	0	0	0
NCT00268762	1	1	2005	0	1	1	1	1	1	1	1	0	0	0	0	0
NCT00268892	2	0	2005	2	1	1	1	1	0	0	1	0	0	0	0	0
NCT00268983	3	0	2005	2	1	1	1	1	0	0	1	3	0	0	1	1
NCT00269152	2	0	2005	2	1	1	1	0	0	0	1	0	0	0	0	0
NCT00269477	2	1	2005	2	1	1	1	1	0	0	1	0	0	0	0	0
NCT00269919	4	0	2005	2	1	1	1	1	0	0	1	0	0	0	0	0
NCT00270205	1	1	2005	0	1	1	1	1	0	1	1	0	0	0	0	0
NCT00270231	2	0	2005	0	1	1	1	1	0	1	1	0	0	0	0	0
NCT00270634	2	1	2005	2	1	1	1	1	0	1	1	0	0	0	0	0
NCT00270894	2	0	2005	1	1	1	1	1	0	0	1	3	0	0	1	1
NCT00271011	2	1	2005	0	1	1	1	1	0	0	1	0	0	0	0	0
NCT00271024	2	0	2005	0	1	1	1	1	1	1	1	7	0	0	1	1
NCT00271154		1	2005	2	1	1	1	0	1	1	1	0	0	1	0	0
NCT00271544		0	2005	2	1	1	1	1	0	0	1	4	0	0	1	1
NCT00271570	1	1	2005	1	1	1	1	1	0	0	1	0	0	0	0	0
NCT00271596	2	1	2005	0	1	1	1	1	1	1	1	-4	0	1	1	1
NCT00271609	2	0	2005	0	1	1	1	0	0	1	1	0	0	0	0	0
NCT00271739		1	2005	0	1	1	1	1	1	1	1	0	0	0	0	0
NCT00271817	3		2006	2	1	1	1	1	1	1	1	3	1	1	1	1
NCT00271856	2	1	2005	0	1	1	1	1	0	0	1	7	0	0	1	1
NCT00271947	2	1	2006	0	1	1	1	1	0	0	1	0	0	0	0	0
NCT00272038	2	0	2006	2	1	1	1	1	1	1	1	0	0	0	0	0
NCT00272311	4	1	2006	1	1	1	1	1	0	1	1	0	0	0	0	0
NCT00272337	4	1	2006	1	1	1	1	1	1	1	1	0	0	0	0	0
NCT00272779	3	1	2006	2	1	1	1	1	1	1	1	30	1	0	1	1
NCT00272792	3		2006	2	1	1	0	1	1	1	1	0	1	1	0	0
NCT00272961	2	0	2006	2	1	1	1	1	0	0	1	3	1	0	1	1
NCT00273052	3	0	2006	2	1	1	1	1	0	0	1	3	1	0	1	1
NCT00273754	2	0	2006	0	1	1	1	1	0	0	1	-6	0	0	1	1
NCT00273793			2006	0	1	1	1	1	0	0	1	0	0	0	0	0
NCT00273910	2	0	2006	0	1	1	1	1	0	1	1	0	0	0	0	0
NCT00274261	3	1	2006	0	1	1	1	1	1	1	1	0	0	0	0	0
NCT00274287	2	0	2006	2	1	1	1	1	0	0	1	0	0	0	0	0
NCT00274456	2	0	2006	2	1	1	1	1	0	1	1	0	1	1	0	0
NCT00274469	2		2006	2	1	1	1	0	0	0	1	0	0	0	0	0
NCT00274625		0	2006	1	1	1	1	1	1	1	1	0	0	0	0	0
NCT00274651	2	0	2006	2	1	1	1	1	0	0	1	0	0	0	0	0
NCT00274716	2	0	2006	2	1	1	1	1	1	1	1	0	1	1	0	0
NCT00274768	2	0	2006	0	1	1	1	1	1	1	1	0	0	0	0	0
NCT00274846	2	1	2006	0	1	1	1	1	1	1	1	0	0	0	0	0
NCT00275002	2	1	2006	0	1	1	1	1	0	0	1	0	0	0	0	0
NCT00275275	3	0	2006	2	1	1	1	1	0	0	1	0	0	0	0	0
NCT00275340	1	0	2006	0	1	1	1	1	1	1	1	0	1	0	0	0
NCT00275392		0	2006	0	1	1	1	1	0	1	1	0	0	0	0	0
NCT00275561	2	0	2006	0	1	1	1	1	0	1	1	-3	0	1	1	1
NCT00275821	3		2006	2	1	1	1	1	0	0	1	0	0	0	0	0
NCT00275834		1	2006	0	1	1	1	1	1	1	1	0	0	0	0	0
NCT00276016	3	0	2006	2	1	1	1	1	1	1	1	0	0	1	0	0
NCT00276094	3		2006	1	1	1	0	1	1	0	1	1	0	0	1	1
NCT00276159	2	1	2006	1	1	1	1	1	0	0	1	0	0	0	0	0
NCT00276406	1	1	2006	0	1	1	1	1	0	1	1	0	1	1	0	0
NCT00276419	2	0	2006	0	1	1	1	1	0	0	1	0	0	0	0	0
NCT00276458	3		2006	2	1	1	1	1	0	1	1	0	1	1	0	0
NCT00276484	3		2006	2	1	1	1	1	1	1	1	0	1	1	0	0
NCT00276549	2	0	2006	0	1	1	1	1	0	0	1	0	0	0	0	0
NCT00276614	2	1	2006	0	1	1	1	1	0	0	1	0	0	0	0	0
NCT00276861	2	1	2006	0	1	1	1	1	0	1	1	0	0	0	0	0
NCT00277212	4	0	2006	2	1	1	1	1	0	0	1	0	0	1	0	0
NCT00277355	2	1	2006	1	1	1	1	1	0	1	1	0	0	0	0	0
NCT00277394	4	1	2006	2	1	1	1	1	1	1	1	0	0	0	0	0
NCT00277446		0	2006	0	1	1	1	1	0	0	1	0	1	1	0	0
NCT00278525	2	0	2006	0	1	1	1	1	1	1	1	2	0	0	1	1
NCT00278655	1	0	2006	0	1	1	1	1	0	0	1	0	0	0	0	0
NCT00278863	2	0	2006	0	1	1	1	1	0	0	1	0	0	0	0	0
NCT00278889	2		2006	2	1	1	1	1	0	0	1	0	0	0	0	0
NCT00278954	3	0	2006	2	1	1	1	1	0	0	1	0	1	0	0	0
NCT00278993	2		2006	2	1	1	1	1	1	1	1	-7	0	0	1	1
NCT00279201	4	1	2005	2	1	1	1	1	1	1	1	-2	1	1	1	1
NCT00279214	4		2005	2	1	1	0	1	0	0	1	0	0	1	0	0
NCT00279591		0	2006	0	1	1	1	1	1	1	1	0	0	1	0	0
NCT00279916	3	1	2006	1	1	1	1	1	1	1	1	-4	0	0	1	1
NCT00280059	3	0	2006	2	1	1	1	1	1	0	1	0	0	1	0	0
NCT00280293	4	0	2006	0	1	1	1	1	0	0	1	0	0	0	0	0
NCT00280566	3	0	2006	2	1	1	1	1	1	1	1	0	1	1	0	0
NCT00280683	2	1	2006	0	1	1	1	1	0	0	1	0	0	0	0	0
NCT00280826	1	1	2006	0	1	1	1	1	1	1	1	0	0	0	0	0
NCT00281021	2	1	2006	0	1	1	1	1	0	0	1	0	0	0	0	0
NCT00281099		1	2006	2	1	1	1	1	1	1	1	-3	0	1	1	1
NCT00281320	3	1	2006	2	1	1	1	1	0	1	1	9	0	0	1	1
NCT00281463		0	2006	2	1	1	1	1	0	0	1	0	0	0	0	0
NCT00281528	2	0	2006	2	1	1	1	1	0	0	1	0	0	0	0	0
NCT00281632	2		2006	2	1	1	1	1	1	1	1	0	0	0	0	0
NCT00281697	3		2006	2	1	1	1	1	0	0	1	0	0	0	0	0
NCT00281827	2	1	2006	0	1	1	1	1	0	0	1	0	0	0	0	0
NCT00281879	2	1	2006	0	1	1	1	1	0	0	1	0	0	0	0	0
NCT00281918	3		2006	1	1	1	1	0	1	1	1	0	1	1	0	0
NCT00281957	2		2006	0	1	1	1	1	0	0	1	0	0	0	0	0
NCT00282048	2	0	2006	2	1	1	1	1	0	0	1	0	0	0	0	0
NCT00282113		1	2006	0	1	1	1	1	0	1	1	-4	0	0	1	1
NCT00282243	2	0	2006	2	1	1	1	1	0	1	1	0	0	0	0	0
NCT00282256	2	0	2006	2	1	1	1	1	0	1	1	0	0	0	0	0
NCT00282282	2	1	2006	0	1	1	1	1	0	1	1	0	0	0	0	0
NCT00282308	2		2006	2	1	1	1	1	1	1	1	0	0	0	0	0
NCT00282334	4	0	2006	0	1	1	1	1	1	1	1	0	0	0	0	0
NCT00282347	3	0	2006	2	1	1	1	0	1	1	1	0	0	0	0	0
NCT00282464	3	1	2006	2	1	1	1	1	1	1	1	0	1	1	0	0
NCT00282568	2	0	2006	2	1	1	1	1	0	1	1	0	0	0	0	0
NCT00282815	2	0	2006	0	1	1	1	1	0	1	1	3	0	0	1	1
NCT00282828	4	1	2006	0	1	1	1	1	1	1	1	-3	0	0	1	1
NCT00282867	2	1	2006	0	1	1	1	1	0	0	1	0	0	0	0	0
NCT00282919	2	1	2006	2	1	1	1	1	0	0	1	0	0	0	0	0
NCT00282971	3	0	2006	2	1	1	1	1	0	0	1	0	0	0	0	0
NCT00282984	3	1	2006	2	1	1	1	1	1	1	1	0	1	1	0	0
NCT00283049	4		2006	2	1	1	1	1	0	0	1	0	0	0	0	0
NCT00283062	3		2006	2	1	1	1	1	0	0	1	0	0	0	0	0
NCT00283387	2	0	2006	1	1	1	1	1	0	1	1	0	1	0	0	0
NCT00283439	1		2006	2	1	1	1	1	0	0	1	0	0	0	0	0
NCT00283595	2	1	2006	1	1	1	1	1	0	0	1	0	0	0	0	0
NCT00283712	2		2006	0	1	1	1	1	0	1	1	0	0	0	0	0
NCT00283816	3	1	2006	0	1	1	1	1	0	0	1	0	0	0	0	0
NCT00283842	3	0	2006	2	1	1	1	1	1	0	1	0	1	0	0	0
NCT00284050	2		2006	2	1	1	1	1	1	1	1	0	0	0	0	0
NCT00284089	1		2006	2	1	1	1	1	0	1	1	0	0	0	0	0
NCT00284141	2	1	2006	2	1	1	1	1	0	1	1	-1	0	0	1	1
NCT00284154	2	0	2006	2	1	1	1	1	0	1	1	0	0	0	0	0
NCT00284180	2	0	2006	2	1	1	1	1	0	1	1	0	0	0	0	0
NCT00284518	2	1	2006	2	1	1	1	1	1	1	1	0	0	0	0	0
NCT00284557	3	0	2006	0	1	1	1	1	0	0	1	3	0	0	1	1
NCT00284856	3	0	2006	2	1	1	1	1	0	1	1	0	0	0	0	0
NCT00284934	3	0	2006	2	1	1	1	1	1	1	1	0	0	0	0	0
NCT00285012	3	0	2006	2	1	1	1	1	1	1	1	0	1	1	0	0
NCT00285207	2	0	2006	2	1	1	1	1	0	1	1	0	0	0	0	0
NCT00285584	1	1	2006	1	1	1	1	1	0	1	1	0	0	0	0	0
NCT00286325	1	0	2006	1	1	1	1	1	0	1	1	0	0	1	0	0
NCT00286429	3	0	2006	2	1	1	1	1	1	1	1	0	1	1	0	0
NCT00286442	3	0	2006	2	1	1	1	1	1	1	1	0	1	1	0	0
NCT00286455	3	0	2006	2	1	1	1	1	1	1	1	0	1	1	0	0
NCT00286468	3	0	2006	2	1	1	1	1	0	1	1	0	1	1	0	0
NCT00286494	3	0	2006	2	1	1	1	1	1	1	1	0	1	1	0	0
NCT00286728		0	2006	0	1	1	1	1	0	1	1	0	0	0	0	0
NCT00286741	3	1	2006	0	1	1	1	1	1	1	1	3	1	0	1	1
NCT00287053	4	0	2006	1	1	1	1	1	1	1	1	-3	0	0	1	1
NCT00287079	3		2006	2	1	1	1	1	0	0	1	0	0	0	0	0
NCT00287222	2	0	2006	1	1	1	1	1	1	1	1	0	1	0	0	0
NCT00287339	4	0	2006	1	1	1	1	1	0	1	1	-3	0	0	1	1
NCT00287716	3	1	2006	2	1	1	1	1	1	1	1	0	0	1	0	0
NCT00287729	3	1	2006	2	1	1	1	1	1	1	1	0	0	0	0	0
NCT00287872	2	1	2006	0	1	1	1	1	0	1	1	0	0	0	0	0
NCT00288054	1	1	2006	0	1	1	1	1	0	0	1	0	0	0	0	0
NCT00288067	1	1	2006	0	1	1	1	1	0	0	1	0	0	0	0	0
NCT00288509	3	0	2006	2	1	1	1	1	1	1	1	0	0	0	0	0
NCT00288587	4		2006	0	1	1	1	1	0	1	1	-3	0	0	1	1
NCT00288639	4	0	2006	2	1	1	1	1	0	0	1	0	0	0	0	0
NCT00288704	3	1	2006	2	1	1	1	1	1	1	1	0	1	0	0	0
NCT00288886	2	1	2006	0	1	1	1	1	0	1	1	0	0	0	0	0
NCT00288912		0	2006	0	1	1	1	1	1	1	1	0	1	1	0	0
NCT00289094		0	2006	2	1	1	1	1	0	0	1	0	0	0	0	0
NCT00289107		0	2006	2	1	1	1	1	0	0	1	0	0	0	0	0
NCT00289120		0	2006	0	1	1	1	1	0	0	1	2	0	0	1	1
NCT00289185	2		2006	2	1	1	1	1	1	1	1	13	0	0	1	1
NCT00289211	3	1	2006	2	1	1	1	1	1	1	1	-5	1	1	1	1
NCT00289289		0	2006	2	1	1	1	1	0	0	1	0	0	0	0	0
NCT00289341	1	0	2006	0	1	1	1	1	1	1	1	-1	1	1	1	1
NCT00289458	1		2006	0	1	1	1	1	0	0	1	-2	0	0	1	1
NCT00289536	4	1	2006	2	1	1	1	1	0	0	1	0	0	1	0	0
NCT00289718	3		2006	2	1	1	1	1	1	1	1	3	0	0	1	1
NCT00289744	3		2006	2	1	1	1	1	0	0	1	1	0	0	1	1
NCT00289757	4		2006	2	1	1	1	1	1	1	1	2	0	0	1	1
NCT00289770	3		2006	2	1	1	1	1	1	1	1	4	0	0	1	1
NCT00289783	3		2006	2	1	1	1	1	1	1	1	2	0	0	1	1
NCT00289848	3	0	2006	2	1	1	1	1	0	1	1	0	1	1	0	0
NCT00289874	3		2006	2	1	1	1	1	1	1	1	0	0	0	0	0
NCT00289887	3		2006	2	1	1	1	1	1	1	1	2	0	0	1	1
NCT00289913	4		2006	2	1	1	1	1	0	0	1	3	0	0	1	1
NCT00289978	3		2006	2	1	1	1	1	1	1	1	0	0	0	0	0
NCT00289991	3	1	2006	2	1	1	1	1	0	0	1	-4	0	1	1	1
NCT00290186		1	2006	0	1	1	1	1	0	1	1	0	0	0	0	0
NCT00290199		1	2006	0	1	1	1	1	0	1	1	0	0	0	0	0
NCT00290238	4	0	2006	0	1	1	1	1	0	1	1	-4	0	0	1	1
NCT00290251	2	1	2006	1	1	1	1	1	1	1	1	0	0	0	0	0
NCT00290290	3	1	2006	0	1	1	1	1	1	1	1	0	1	0	0	0
NCT00290407	2	1	2006	0	1	1	1	1	0	0	1	0	0	0	0	0
NCT00290472	2		2006	0	1	1	1	1	1	1	1	4	0	0	1	1
NCT00290537	2	0	2006	1	1	1	1	1	0	0	1	-3	0	0	1	1
NCT00290615	2	1	2006	1	1	1	1	1	0	1	1	0	0	0	0	0
NCT00290693	2	1	2006	0	1	1	1	1	0	0	1	0	0	0	0	0
NCT00290732	1	0	2006	0	1	1	1	1	1	1	1	0	0	0	0	0
NCT00290771	2	0	2006	2	1	1	1	1	0	0	1	0	0	0	0	0
NCT00290810	2		2006	0	1	1	1	1	0	0	1	0	0	0	0	0
NCT00290888		0	2006	0	1	1	1	1	0	1	1	-1	0	0	1	1
NCT00291135	2	0	2006	2	1	1	1	1	0	1	1	0	0	0	0	0
NCT00291187	3	0	2006	2	1	1	1	1	1	1	1	0	1	1	0	0
NCT00291317		0	2006	0	1	1	1	1	0	0	1	-2	0	0	1	1
NCT00291551	1	1	2006	0	1	1	1	0	0	0	1	0	0	0	0	0
NCT00291577	1	0	2006	2	1	1	1	1	0	0	1	13	0	0	1	1
NCT00291655	3	0	2006	2	1	1	1	1	0	0	1	0	0	0	0	0
NCT00291694	2	0	2006	1	1	1	1	1	0	0	1	0	0	0	0	0
NCT00291876	4		2006	2	1	1	1	1	1	1	1	3	0	0	1	1
NCT00292162			2006	0	1	1	1	1	1	1	1	4	0	0	1	1
NCT00292188	4	0	2006	2	1	1	1	1	1	1	1	0	1	1	0	0
NCT00292227	1	0	2006	2	1	1	1	1	0	1	1	0	0	0	0	0
NCT00292370	4	1	2006	1	1	1	1	1	0	1	1	0	1	0	0	0
NCT00292461	3		2006	2	1	1	1	1	0	0	1	0	0	0	0	0
NCT00292981	3		2006	2	1	1	1	1	1	1	1	3	0	0	1	1
NCT00293020	3	0	2006	0	1	1	1	1	0	0	1	0	0	0	0	0
NCT00293059	3	0	2006	2	1	1	1	1	1	1	1	0	0	0	0	0
NCT00293254	3		2006	2	1	1	1	1	1	1	1	5	0	0	1	1
NCT00293267	3	1	2006	2	1	1	1	1	1	1	1	5	0	0	1	1
NCT00293293		0	2006	0	1	1	1	1	0	0	1	0	0	0	0	0
NCT00293384		1	2006	0	1	1	1	1	0	0	1	0	0	0	0	0
NCT00293462		0	2006	0	1	1	1	1	0	0	1	0	0	0	0	0
NCT00293813	2		2006	2	1	1	1	1	1	1	1	0	0	0	0	0
NCT00294047	3		2006	2	1	1	1	0	1	1	1	2	0	0	1	0
NCT00294515	3		2006	2	1	1	1	1	1	1	1	0	1	1	0	0
NCT00294645		0	2006	2	1	1	1	1	1	1	1	0	1	0	0	0
NCT00294723	3	0	2006	2	1	1	1	1	1	1	1	4	1	1	1	1
NCT00294762	2	0	2006	2	1	1	1	1	0	0	1	0	0	0	0	0
NCT00295009		0	2006	2	1	1	1	1	1	1	1	0	0	0	0	0
NCT00295061	3	0	2006	2	1	1	1	1	1	1	1	0	0	0	0	0
NCT00295490	2	0	2006	1	1	1	1	1	0	0	1	0	0	0	0	0
NCT00295633	3		2006	2	1	1	1	1	1	1	1	0	0	0	0	0
NCT00295750	3	1	2006	2	1	1	1	1	0	1	1	0	0	1	0	0
NCT00295854	2	1	2006	2	1	1	1	1	0	0	1	0	0	0	0	0
NCT00295880	1	1	2006	0	1	1	1	1	0	1	1	0	0	0	0	0
NCT00296192	2	0	2006	2	1	1	1	1	0	0	1	0	0	0	0	0
NCT00296231	1		2006	0	1	1	1	1	0	0	1	0	1	0	0	0
NCT00296244	4	0	2006	1	1	1	1	1	0	0	1	0	0	0	0	0
NCT00296322	3	0	2006	0	1	1	1	0	0	0	1	0	0	0	0	0
NCT00296335	3	1	2006	0	1	1	1	1	0	0	1	0	0	0	0	0
NCT00296374	2		2006	2	1	1	1	1	0	0	1	0	0	0	0	0
NCT00296400	2		2006	2	1	1	1	1	0	0	1	0	0	0	0	0
NCT00296491	4		2006	2	1	1	1	1	1	1	1	3	1	0	1	1
NCT00296504	3	0	2006	2	1	1	1	1	0	0	1	11	0	0	1	1
NCT00296517	3		2006	2	1	1	1	1	0	0	1	0	0	1	0	0
NCT00296647	4	0	2006	0	1	1	1	1	1	1	1	-3	0	0	1	1
NCT00296816	2	0	2006	2	1	1	1	1	0	0	1	0	0	0	0	0
NCT00297037	2	0	2006	1	1	1	1	1	0	1	1	0	0	0	0	0
NCT00297102	3	0	2006	2	1	1	1	1	1	1	1	3	1	1	1	1
NCT00297115	3		2006	2	1	1	1	1	1	1	1	3	1	1	1	1
NCT00297167	3		2006	2	1	1	1	1	1	1	1	0	1	1	0	0
NCT00297258	2	0	2006	2	1	1	1	0	1	1	1	0	1	0	0	0
NCT00297492	2	0	2006	0	1	1	1	1	1	1	1	0	0	0	0	0
NCT00297596	2	0	2006	2	1	1	1	1	0	1	1	0	0	0	0	0
NCT00297648	3	0	2006	2	1	1	1	1	1	1	1	3	0	0	1	1
NCT00298233	2	1	2006	0	1	1	1	1	1	1	1	0	0	0	0	0
NCT00298272	2	0	2006	2	1	1	1	0	1	1	1	0	0	0	0	0
NCT00298363	2	1	2006	2	1	1	1	1	1	1	1	0	0	0	0	0
NCT00298558	2	1	2006	0	1	1	1	1	1	1	1	7	1	0	1	1
NCT00298766	1		2006	2	1	1	1	1	1	1	1	0	0	0	0	0
NCT00299000	4	0	2006	2	1	1	1	1	1	1	1	4	0	0	1	1
NCT00299104	3		2006	2	1	1	1	0	1	1	1	0	1	1	0	0
NCT00299130	3		2006	2	1	1	1	0	1	1	1	0	0	0	0	0
NCT00299416	1	1	2006	0	1	1	1	1	0	0	1	0	0	0	0	0
NCT00299546	3	1	2006	2	1	1	1	1	1	1	1	0	1	1	0	0
NCT00299689	2	1	2006	0	1	1	0	0	1	1	1	0	0	0	0	0
NCT00299702	4	1	2006	2	1	1	1	1	1	0	1	3	0	0	1	1
NCT00299741	2	0	2006	0	1	1	1	1	1	1	1	0	0	0	0	0
NCT00299975	2	1	2006	0	1	1	1	1	0	1	1	0	1	1	0	0
NCT00300274	3		2006	2	1	1	1	1	0	0	1	0	0	0	0	0
NCT00300677	4	0	2006	1	1	1	1	1	1	0	1	0	0	0	0	0
NCT00300755	3	0	2006	2	1	1	1	1	1	1	1	0	1	1	0	0
NCT00300885	3	0	2006	2	1	1	1	1	0	1	1	0	0	0	0	0
NCT00301028	2	0	2006	0	1	1	1	1	1	1	1	0	0	0	0	0
NCT00301080	3	1	2006	0	1	1	1	1	0	0	1	0	0	0	0	0
NCT00301366	3	0	2006	2	1	1	1	1	0	1	1	0	0	0	0	0
NCT00301808	2	1	2006	0	1	1	1	1	1	1	1	0	0	0	0	0
NCT00301834	2		2006	0	1	1	1	1	0	0	1	0	0	0	0	0
NCT00301873	2	1	2006	1	1	1	1	1	0	0	1	0	0	1	0	0
NCT00302042	2	0	2006	0	1	1	1	1	0	0	1	0	0	0	0	0
NCT00302068	3	1	2006	1	1	1	1	1	1	1	1	-6	0	0	1	1
NCT00302081	3	0	2006	1	1	1	1	1	1	1	1	0	1	0	0	0
NCT00302133	1	0	2006	0	1	1	1	1	0	0	1	0	0	0	0	0
NCT00302211	3		2006	2	1	1	1	1	0	0	1	0	0	0	0	0
NCT00302328		0	2006	0	1	1	1	1	1	1	1	0	0	0	0	0
NCT00302458	4	0	2006	1	1	1	1	1	1	1	1	0	0	0	0	0
NCT00302952	2	1	2006	0	1	1	1	1	0	1	1	8	0	0	1	1
NCT00303069	1	1	2006	2	1	1	1	1	0	1	1	3	1	1	1	1
NCT00303316	3		2006	2	1	1	1	1	0	1	1	0	0	0	0	0
NCT00303329	2	1	2005	2	1	1	1	1	0	0	1	0	0	0	0	0
NCT00303446	2	1	2006	0	1	1	1	1	1	1	1	0	0	1	0	0
NCT00303472	2		2006	2	1	1	1	1	1	1	1	0	0	0	0	0
NCT00303602	4		2006	2	1	1	1	1	1	1	1	0	0	1	0	0
NCT00303823	2	0	2006	0	1	1	1	1	1	1	1	0	0	0	0	0
NCT00303862	2		2006	0	1	1	1	1	0	0	1	0	0	0	0	0
NCT00303953	2		2006	0	1	1	1	1	0	0	1	0	0	0	0	0
NCT00303966	2		2006	0	1	1	1	1	0	0	1	0	0	0	0	0
NCT00304096	1	1	2006	0	1	1	1	1	0	0	1	0	0	0	0	0
NCT00304187	2	0	2006	0	1	1	1	1	0	0	1	0	0	0	0	0
NCT00304265	4	1	2006	2	1	1	1	1	0	1	1	0	0	0	0	0
NCT00304746	4	0	2006	1	1	1	1	1	0	1	1	0	0	0	0	0
NCT00304954	2	1	2006	0	1	1	1	1	0	1	1	0	0	0	0	0
NCT00305162	3	1	2006	2	1	1	1	1	1	1	1	0	0	0	0	0
NCT00305227	2	1	2006	1	1	1	1	1	1	1	1	0	0	0	0	0
NCT00305253	1	1	2006	0	1	1	1	1	0	1	1	0	1	1	0	0
NCT00305344	1	1	2006	0	1	1	1	1	1	1	1	0	0	0	0	0
NCT00305448	2		2006	2	1	1	1	0	0	0	1	0	0	0	0	0
NCT00305565	4	1	2006	2	1	1	1	1	0	1	1	0	0	0	0	0
NCT00305604	3		2006	2	1	1	1	1	1	1	1	0	1	1	0	0
NCT00305773	2		2006	0	1	1	1	1	1	1	1	0	0	0	0	0
NCT00305864	1		2006	0	1	1	1	1	0	0	1	0	0	0	0	0
NCT00305877	2		2006	0	1	1	1	1	0	0	1	0	0	0	0	0
NCT00305942	2	0	2006	2	1	1	1	1	0	1	1	0	0	0	0	0
NCT00306163	3	0	2006	2	1	1	1	1	1	1	1	0	0	0	0	0
NCT00306189	2		2006	2	1	1	1	1	0	1	1	0	1	0	0	0
NCT00306384	3	0	2006	2	1	1	1	1	0	0	1	0	0	0	0	0
NCT00306488	2	1	2006	1	1	1	1	1	1	1	1	0	0	0	0	0
NCT00306527	3		2006	2	1	1	1	1	1	1	1	0	0	0	0	0
NCT00306592	3	0	2006	2	1	1	1	1	0	0	1	1	0	0	1	1
NCT00306787	3		2006	2	1	1	1	1	1	1	1	0	0	0	0	0
NCT00306891	2		2006	2	1	1	1	1	0	0	1	3	0	0	1	1
NCT00306917	4	0	2006	2	1	1	1	1	0	0	1	0	0	0	0	0
NCT00307047	3	1	2006	2	1	1	1	0	1	1	1	0	0	0	0	0
NCT00307086	2	1	2006	1	1	1	1	1	0	0	1	-5	0	0	1	1
NCT00307164	2		2006	0	1	1	1	1	0	1	1	0	0	1	0	0
NCT00307333		1	2006	0	1	1	0	0	1	1	1	0	0	0	0	0
NCT00307437	3	1	2006	2	1	1	1	1	1	1	1	0	1	1	0	0
NCT00307489	2	0	2006	2	1	1	1	0	0	1	1	0	0	0	0	0
NCT00307684	3	0	2006	0	1	1	1	1	1	1	1	3	0	0	1	1
NCT00307801	3	0	2006	2	1	1	1	1	1	1	1	0	0	0	0	0
NCT00307931	3	0	2006	2	1	1	1	1	0	0	1	0	0	0	0	0
NCT00308087	2	1	2006	2	1	1	1	1	0	0	1	0	0	0	0	0
NCT00308113	3	1	2006	0	1	1	1	1	0	0	1	-1	0	0	1	1
NCT00308139	3	0	2006	2	1	1	1	0	1	1	1	-1	1	1	1	0
NCT00308230		0	2006	1	1	1	1	1	0	0	1	0	0	0	0	0
NCT00308308	3		2006	2	1	1	1	1	0	0	1	0	0	1	0	0
NCT00308516	2	0	2006	2	1	1	1	1	0	1	1	0	0	0	0	0
NCT00308555	1		2006	0	1	1	1	1	0	0	1	0	0	0	0	0
NCT00308581	3	0	2006	2	1	1	1	1	1	1	1	0	0	0	0	0
NCT00308620	2	0	2006	0	1	1	1	1	0	1	1	0	0	0	0	0
NCT00308711	3	1	2006	2	1	1	1	1	1	1	1	3	1	0	1	1
NCT00308737	3		2006	2	1	1	1	1	0	0	1	-1	0	0	1	1
NCT00308997	2	1	2006	0	1	1	1	1	1	1	1	2	0	0	1	1
NCT00309244	3		2006	2	1	1	1	1	1	1	1	0	0	1	0	0
NCT00309387	3	1	2006	0	1	1	1	1	0	1	1	0	1	0	0	0
NCT00309465	4	0	2006	2	0				0	0	1	0	1	0	0	0
NCT00309738	3	0	2005	2	1	1	1	1	1	1	1	0	0	0	0	0
NCT00309751	3	0	2005	2	1	1	1	1	0	0	1	0	0	0	0	0
NCT00309777	3	0	2005	2	1	1	1	1	1	1	1	0	0	0	0	0
NCT00309946	2	1	2006	0	1	1	1	1	0	1	1	0	0	0	0	0
NCT00310076	2	0	2006	0	1	1	1	0	0	0	1	0	0	0	0	0
NCT00310362		0	2006	0	1	1	1	1	0	1	1	0	0	0	0	0
NCT00310401	2	1	2006	0	1	1	1	1	0	1	1	0	0	0	0	0
NCT00310427	2	0	2006	1	1	1	1	1	0	1	1	0	0	0	0	0
NCT00310466	3	0	2006	2	1	1	1	1	0	0	1	3	0	1	1	1
NCT00310791	2	1	2006	0	1	1	1	1	1	1	1	-3	0	0	1	1
NCT00310804	3	0	2006	2	1	1	1	1	0	1	1	0	0	0	0	0
NCT00310856	2		2006	2	1	1	1	1	0	0	1	0	0	0	0	0
NCT00311155	4	0	2006	2	1	1	1	1	0	0	1	0	0	0	0	0
NCT00311181	4	0	2006	0	1	1	1	1	0	0	1	4	0	0	1	1
NCT00311311	3	0	2006	2	1	1	1	1	0	0	1	3	0	1	1	1
NCT00311363	3	0	2006	2	1	1	1	1	1	1	1	0	1	0	0	0
NCT00311376	3		2006	2	1	1	1	1	1	1	1	0	0	0	0	0
NCT00311584	2	1	2006	0	1	1	1	1	0	1	1	0	0	0	0	0
NCT00311766	2	0	2006	2	1	1	1	1	0	0	1	0	0	0	0	0
NCT00312195	3		2006	2	1	1	1	1	0	0	1	0	1	0	0	0
NCT00312208	3		2006	1	1	1	1	0	0	0	1	0	0	0	0	0
NCT00312221	3	0	2006	2	1	1	1	1	0	0	1	0	0	1	0	0
NCT00312338	4		2006	1	1	1	1	1	0	0	1	2	0	0	1	1
NCT00312377	3		2006	2	1	1	1	0	1	1	1	3	0	0	1	0
NCT00312494	3	0	2006	2	1	1	1	1	1	1	1	-6	0	1	1	1
NCT00312572	3		2006	2	1	1	1	1	1	1	1	0	0	0	0	0
NCT00312845	3		2006	2	1	1	1	1	1	1	1	0	1	1	0	0
NCT00312858	3	0	2006	2	1	1	1	1	1	1	1	31	1	0	1	1
NCT00312923	2	1	2006	0	1	1	1	1	0	0	1	0	0	0	0	0
NCT00313014	3	0	2006	2	1	1	1	1	0	1	1	0	1	1	0	0
NCT00313144	4	0	2006	2	1	1	1	1	0	0	1	0	1	0	0	0
NCT00313209	3		2006	2	1	1	1	1	1	1	1	0	1	1	0	0
NCT00313313	3		2006	2	1	1	1	1	1	1	1	0	0	0	0	0
NCT00313443	4	0	2006	1	1	1	1	1	0	0	1	0	0	0	0	0
NCT00313716	2	1	2006	1	1	1	1	1	1	1	1	0	1	0	0	0
NCT00313781	2	0	2006	2	1	1	1	1	0	0	1	0	0	0	0	0
NCT00313820	4	0	2006	2	1	1	1	1	0	0	1	0	0	1	0	0
NCT00313846	3		2006	2	1	1	1	1	0	0	1	0	1	0	0	0
NCT00313911	3	1	2006	2	1	1	1	1	1	1	1	0	0	0	0	0
NCT00314106	2	0	2006	0	1	1	1	1	0	1	1	0	0	0	0	0
NCT00314132	3	0	2006	2	1	1	1	1	1	1	1	0	0	0	0	0
NCT00314145	3	0	2006	2	1	1	1	1	1	1	1	0	0	0	0	0
NCT00314262	1	1	2006	0	1	1	1	1	0	1	1	1	0	0	1	1
NCT00314340	4	0	2006	0	1	1	1	1	0	1	1	-4	0	0	1	1
NCT00314353	2	0	2006	1	1	1	1		0	0	1	0	0	0	0	0
NCT00314574	3		2006	2	1	1	1	1	1	1	1	0	0	0	0	0
NCT00314808	1	0	2006	1	1	1	1	1	0	0	1	0	0	0	0	0
NCT00314951	3	1	2006	2	1	1	1	1	1	1	1	0	0	1	0	0
NCT00315055	3	1	2006	2	1	1	1	1	0	0	1	0	0	0	0	0
NCT00315302	3	1	2006	0	1	1	1	1	1	1	1	2	1	1	1	1
NCT00315328	3	1	2006	0	1	1	1	1	1	1	1	4	0	1	1	1
NCT00315445	3		2006	2	1	1	1	1	0	0	1	3	1	1	1	1
NCT00315458	3		2006	2	1	1	1	1	0	0	1	0	0	0	0	0
NCT00315614	2	1	2006	0	1	1	1	1	1	1	1	0	0	0	0	0
NCT00315705	1	0	2006	2	1	1	1	1	1	1	1	-2	0	0	1	1
NCT00315731	1		2006	2	1	1	0	0	0	0	1	6	0	0	1	0
NCT00315939		0	2006	2	1	1	1	1	1	1	1	0	1	0	0	0
NCT00316004	3	1	2006	0	1	1	1	1	1	1	1	3	0	1	1	1
NCT00316017	3	1	2006	1	1	1	1	1	1	1	1	0	0	1	0	0
NCT00316082	3		2006	2	1	1	1	1	1	0	1	0	0	0	0	0
NCT00316173	2	1	2006	2	1	1	1	1	0	0	1	0	0	0	0	0
NCT00316186	2		2006	2	1	1	1	1	0	0	1	0	0	0	0	0
NCT00316199	2	0	2006	2	1	1	1	1	0	0	1	0	0	0	0	0
NCT00316225	2	0	2006	2	1	1	1	1	0	0	1	-3	0	0	1	1
NCT00316264	2	1	2006	2	1	1	1	1	1	1	1	4	0	0	1	1
NCT00316277	3	1	2006	0	1	1	1	0	1	1	1	3	0	0	1	0
NCT00316303	2		2006	0	1	1	1	1	1	1	1	-1	1	0	1	1
NCT00316693	2		2006	2	1	1	1	1	1	1	1	0	0	0	0	0
NCT00316706	3		2006	2	1	1	1	1	1	1	1	0	0	0	0	0
NCT00316719	3		2006	2	1	1	1	1	0	0	1	0	1	0	0	0
NCT00316914	3	1	2006	0	1	1	1	1	0	1	1	0	1	0	0	0
NCT00317044	2		2006	2	1	1	1	1	1	1	1	0	0	0	0	0
NCT00317239	3	0	2006	2	1	1	1	1	0	0	1	0	0	0	0	0
NCT00317642	3	1	2006	2	1	1	1	1	0	1	1	3	0	1	1	1
NCT00317720	1	0	2006	1	1	1	1	1	0	0	1	0	0	0	0	0
NCT00317941	4	0	2006	2	1	1	1	1	0	0	1	4	0	0	1	1
NCT00318136	2		2006	2	1	1	1	1	0	0	1	0	0	0	0	0
NCT00318292	4	0	2006	0	1	1	1	1	0	1	1	0	1	0	0	0
NCT00318370	2	0	2006	2	1	1	1	1	1	1	1	-4	0	0	1	1
NCT00318409	2	1	2006	0	1	1	1	1	0	1	1	5	0	0	1	1
NCT00318461	3	0	2006	2	1	1	1	1	1	1	1	3	1	1	1	1
NCT00318474	3	1	2006	0	1	1	1	1	0	0	1	0	0	0	0	0
NCT00318565	4	0	2006	2	1	1	1	1	0	0	1	0	1	0	0	0
NCT00318591	4	1	2006	2	1	1	1	1	0	0	1	-4	1	1	1	1
NCT00318656	4		2006	2	1	1	1	1	1	1	1	3	0	0	1	1
NCT00318708	3	1	2006	0	1	1	1	1	1	1	1	0	0	0	0	0
NCT00318812	2	0	2006	0	1	1	1	1	1	1	1	0	0	0	0	0
NCT00318929		0	2006	1	1	1	1	1	0	0	1	0	0	0	0	0
NCT00319046	3		2006	2	1	1	1	1	1	1	1	3	0	0	1	1
NCT00319111	3		2006	2	1	1	1	1	0	0	1	-1	0	0	1	1
NCT00319254	2	0	2006	2	1	1	1	1	0	0	1	3	0	0	1	1
NCT00319436		1	2006	0	1	1	1	1	0	1	1	-2	0	0	1	1
[truncated: 11,239 more rows]
